# Supplementary material for: A taxonomic revision of Herminium L. (Orchidoideae, Orchidaceae)
Source: PhytoKeys. 2017 Apr 19;(79):1–74. doi: 10.3897/phytokeys.79.11215 (PMC5548999; doi:10.3897/phytokeys.79.11215)
Supplement: XML Treatment for HERMINIUM [file phytokeys.79.11215-treatment1.xml]

<!DOCTYPE tp:taxon-treatment
  PUBLIC "-//TaxonX//DTD Taxonomic Treatment Publishing DTD v0 20100105//EN" "tax-treatment-NSO.dtd">
<tp:taxon-treatment xmlns:tp="http://www.plazi.org/taxpub"><tp:treatment-meta><kwd-group><label>Taxon classification</label><kwd><named-content xmlns:xlink="http://www.w3.org/1999/xlink" content-type="kingdom">Plantae</named-content></kwd><kwd><named-content xmlns:xlink="http://www.w3.org/1999/xlink" content-type="order">Asparagales</named-content></kwd><kwd><named-content xmlns:xlink="http://www.w3.org/1999/xlink" content-type="family">Orchidaceae</named-content></kwd></kwd-group><mixed-citation publication-type="journal"><person-group><name><surname>Raskoti</surname><given-names>Bhakta Bahadur</given-names></name><name><surname>Schuiteman</surname><given-names>André</given-names></name><name><surname>Jin</surname><given-names>Wei-Tao</given-names></name><name><surname>Jin</surname><given-names>Xiao-Hua</given-names></name></person-group><article-title>A taxonomic revision of <italic><tp:taxon-name><tp:taxon-name-part taxon-name-part-type="genus" reg="Herminium">Herminium</tp:taxon-name-part></tp:taxon-name></italic> L. (<tp:taxon-name><tp:taxon-name-part taxon-name-part-type="subfamily">Orchidoideae</tp:taxon-name-part></tp:taxon-name>, <tp:taxon-name><tp:taxon-name-part taxon-name-part-type="family">Orchidaceae</tp:taxon-name-part></tp:taxon-name>)</article-title><source>PhytoKeys</source><day>19</day><month>4</month><year>2017</year><volume>2017</volume><issue>79</issue><fpage>1</fpage><lpage>74</lpage><pub-id pub-id-type="doi">10.3897/phytokeys.79.11215</pub-id></mixed-citation></tp:treatment-meta><tp:nomenclature><tp:taxon-name>
            <tp:taxon-name-part taxon-name-part-type="genus" reg="Herminium">HERMINIUM</tp:taxon-name-part></tp:taxon-name><tp:taxon-authority> Opera Var.: 251. 1758.</tp:taxon-authority><tp:nomenclature-citation-list><tp:nomenclature-citation><tp:taxon-name>
                <tp:taxon-name-part taxon-name-part-type="genus" reg="Androcorys">Androcorys</tp:taxon-name-part>
              </tp:taxon-name><comment>Schltr., Repert. Spec. Nov. Regni Veg. Beih. 4: 52. 1919. Type species: <tp:taxon-name><tp:taxon-name-part taxon-name-part-type="genus" reg="Androcorys">Androcorys</tp:taxon-name-part> <tp:taxon-name-part taxon-name-part-type="species" reg="ophioglossoides">ophioglossoides</tp:taxon-name-part></tp:taxon-name> Schltr. </comment></tp:nomenclature-citation><tp:nomenclature-citation><tp:taxon-name>
                <tp:taxon-name-part taxon-name-part-type="genus" reg="Bhutanthera">Bhutanthera</tp:taxon-name-part>
              </tp:taxon-name><comment>J. Renz, Edinburgh J. Bot. 58: 99. 2001. Type species: <tp:taxon-name><tp:taxon-name-part taxon-name-part-type="genus" reg="Bhutanthera">Bhutanthera</tp:taxon-name-part> <tp:taxon-name-part taxon-name-part-type="species" reg="albomarginata">albomarginata</tp:taxon-name-part></tp:taxon-name> (King &amp; Pantl.) J.Renz </comment></tp:nomenclature-citation><tp:nomenclature-citation><tp:taxon-name>
                <tp:taxon-name-part taxon-name-part-type="genus" reg="Cybele">Cybele</tp:taxon-name-part>
              </tp:taxon-name><comment>Falc. in Lindl., Veg. Kingd., ed. 2: 183c. 1847, <italic>nom. inval.</italic></comment></tp:nomenclature-citation><tp:nomenclature-citation><tp:taxon-name>
                <tp:taxon-name-part taxon-name-part-type="genus" reg="Frigidorchis">Frigidorchis</tp:taxon-name-part>
              </tp:taxon-name><comment>Z.J. Liu &amp; S.C. Chen, J. Fairylake Bot. Gard. 6: 14. 2007. Type species: <tp:taxon-name><tp:taxon-name-part taxon-name-part-type="genus" reg="Frigidorchis">Frigidorchis</tp:taxon-name-part> <tp:taxon-name-part taxon-name-part-type="species" reg="humidicola">humidicola</tp:taxon-name-part></tp:taxon-name> Z.J. Liu &amp; S.C. Chen </comment></tp:nomenclature-citation><tp:nomenclature-citation><tp:taxon-name>
                <tp:taxon-name-part taxon-name-part-type="genus" reg="Monorchis">Monorchis</tp:taxon-name-part>
              </tp:taxon-name><comment>Ség., Pl. Veron. 3: 251. 1754. Type species: <tp:taxon-name><tp:taxon-name-part taxon-name-part-type="genus" reg="Monorchis">Monorchis</tp:taxon-name-part> <tp:taxon-name-part taxon-name-part-type="species" reg="herminium">herminium</tp:taxon-name-part></tp:taxon-name> O.Schwarz </comment></tp:nomenclature-citation><tp:nomenclature-citation><tp:taxon-name>
                <tp:taxon-name-part taxon-name-part-type="genus" reg="Porolabium">Porolabium</tp:taxon-name-part>
              </tp:taxon-name><comment>T. Tang &amp; F.T. Wang, Bull. Fan Mem. Inst. Biol., Peiping, Bot. Ser. 10: 36. 1940. Type species: <tp:taxon-name><tp:taxon-name-part taxon-name-part-type="genus" reg="Porolabium">Porolabium</tp:taxon-name-part> <tp:taxon-name-part taxon-name-part-type="species" reg="biporosum">biporosum</tp:taxon-name-part></tp:taxon-name> (Maxim.) Tang &amp; F. T. Wang </comment></tp:nomenclature-citation><tp:nomenclature-citation><tp:taxon-name>
                <tp:taxon-name-part taxon-name-part-type="genus" reg="Thisbe">Thisbe</tp:taxon-name-part>
              </tp:taxon-name><comment>Falc. in Lindl., Veg. Kingd., ed. 2: 183c. 1847, <italic>nom. inval.</italic></comment></tp:nomenclature-citation></tp:nomenclature-citation-list></tp:nomenclature><tp:treatment-sec sec-type="type species" id="SECID0EL6AI"><title>Type species.</title><p>
            <italic><tp:taxon-name><tp:taxon-name-part taxon-name-part-type="genus" reg="Herminium">Herminium</tp:taxon-name-part> <tp:taxon-name-part taxon-name-part-type="species" reg="monorchis">monorchis</tp:taxon-name-part></tp:taxon-name></italic> (L.) R.Br.</p></tp:treatment-sec><tp:treatment-sec sec-type="description" id="SECID0E36AI"><title>Description.</title><p>Herbs; terrestrial or occasionally epiphytic. Tubers unbranched, globose to oblong-ellipsoid. Stem erect, one-to several-leaved. Leaves basal to cauline. Inflorescence racemose or rarely subcorymbose. Flowers erect, horizontal, or nodding; ovary and pedicel straight or arcuate, beaked. Sepals subequal; dorsal sepal connivent with petals and forming a hood; lateral sepals spreading, oblique. Petals usually thickened and fleshy; lip base shallowly concave, saccate or shortly spurred. Column very short; pollinia 2, granular-farinaceous, sectile, each attached to a viscidium via caudicle; viscidia often involute and hornlike, naked; rostellum triangular, with arm-like lobes; stigma lobes 2, free, raised, clavate or pulvinate; staminodes 2, usually prominent. Fruit usually erect, oblong to fusiform.</p></tp:treatment-sec></tp:taxon-treatment>
