# Supplementary material for: A taxonomic revision of Herminium L. (Orchidoideae, Orchidaceae)
Source: PhytoKeys. 2017 Apr 19;(79):1–74. doi: 10.3897/phytokeys.79.11215 (PMC5548999; doi:10.3897/phytokeys.79.11215)
Supplement: XML Treatment for Herminium sect. Cybele X.H. Jin, Schuit. & Raskoti, [file phytokeys.79.11215-treatment6.xml]

<!DOCTYPE tp:taxon-treatment
  PUBLIC "-//TaxonX//DTD Taxonomic Treatment Publishing DTD v0 20100105//EN" "tax-treatment-NSO.dtd">
<tp:taxon-treatment xmlns:tp="http://www.plazi.org/taxpub"><tp:treatment-meta><kwd-group><label>Taxon classification</label><kwd><named-content xmlns:xlink="http://www.w3.org/1999/xlink" content-type="kingdom">Plantae</named-content></kwd><kwd><named-content xmlns:xlink="http://www.w3.org/1999/xlink" content-type="order">Asparagales</named-content></kwd><kwd><named-content xmlns:xlink="http://www.w3.org/1999/xlink" content-type="family">Orchidaceae</named-content></kwd></kwd-group><mixed-citation publication-type="journal"><person-group><name><surname>Raskoti</surname><given-names>Bhakta Bahadur</given-names></name><name><surname>Schuiteman</surname><given-names>André</given-names></name><name><surname>Jin</surname><given-names>Wei-Tao</given-names></name><name><surname>Jin</surname><given-names>Xiao-Hua</given-names></name></person-group><article-title>A taxonomic revision of <italic><tp:taxon-name><tp:taxon-name-part taxon-name-part-type="genus" reg="Herminium">Herminium</tp:taxon-name-part></tp:taxon-name></italic> L. (<tp:taxon-name><tp:taxon-name-part taxon-name-part-type="subfamily">Orchidoideae</tp:taxon-name-part></tp:taxon-name>, <tp:taxon-name><tp:taxon-name-part taxon-name-part-type="family">Orchidaceae</tp:taxon-name-part></tp:taxon-name>)</article-title><source>PhytoKeys</source><day>19</day><month>4</month><year>2017</year><volume>2017</volume><issue>79</issue><fpage>1</fpage><lpage>74</lpage><pub-id pub-id-type="doi">10.3897/phytokeys.79.11215</pub-id></mixed-citation></tp:treatment-meta><tp:nomenclature><label>V.</label><tp:taxon-name>
              <tp:taxon-name-part taxon-name-part-type="genus" reg="Herminium">Herminium</tp:taxon-name-part>
              <tp:taxon-name-part taxon-name-part-type="infraspecific-rank">sect.</tp:taxon-name-part>
              <tp:taxon-name-part taxon-name-part-type="section" reg="Cybele">Cybele</tp:taxon-name-part>
              <tp:taxon-name-part taxon-name-part-type="authority">X.H. Jin, Schuit. &amp; Raskoti,</tp:taxon-name-part>
              <object-id xmlns:xlink="http://www.w3.org/1999/xlink" content-type="ipni" xlink:type="simple">urn:lsid:ipni.org:names:77161969-1</object-id>
            </tp:taxon-name><tp:taxon-status xmlns:xlink="http://www.w3.org/1999/xlink" xlink:type="simple">sect. nov.</tp:taxon-status></tp:nomenclature><tp:treatment-sec sec-type="notes" id="SECID0ET3BI"><title>Note.</title><p>Plant 1-leaved; ovary not with hooked-rostrate apex; lip spurred, 3-lobed; stigma lobes projecting beyond rostellum.</p></tp:treatment-sec><tp:treatment-sec sec-type="type species" id="SECID0EY3BI"><title>Type species.</title><p>
              <italic><tp:taxon-name><tp:taxon-name-part taxon-name-part-type="genus" reg="Herminium">Herminium</tp:taxon-name-part> <tp:taxon-name-part taxon-name-part-type="species" reg="fallax">fallax</tp:taxon-name-part></tp:taxon-name></italic> (Lindl.) Hook. f., here designated.</p></tp:treatment-sec><tp:treatment-sec sec-type="Species" id="SECID0EJ4BI"><title>Species.</title><p>14. <italic><tp:taxon-name><tp:taxon-name-part taxon-name-part-type="genus" reg="Herminium">H.</tp:taxon-name-part> <tp:taxon-name-part taxon-name-part-type="species" reg="fallax">fallax</tp:taxon-name-part></tp:taxon-name></italic>.</p></tp:treatment-sec></tp:taxon-treatment>
