# Supplementary material for: A taxonomic revision of Herminium L. (Orchidoideae, Orchidaceae)
Source: PhytoKeys. 2017 Apr 19;(79):1–74. doi: 10.3897/phytokeys.79.11215 (PMC5548999; doi:10.3897/phytokeys.79.11215)
Supplement: XML Treatment for Herminium albomarginatum [file phytokeys.79.11215-treatment9.xml]

<!DOCTYPE tp:taxon-treatment
  PUBLIC "-//TaxonX//DTD Taxonomic Treatment Publishing DTD v0 20100105//EN" "tax-treatment-NSO.dtd">
<tp:taxon-treatment xmlns:tp="http://www.plazi.org/taxpub"><tp:treatment-meta><kwd-group><label>Taxon classification</label><kwd><named-content xmlns:xlink="http://www.w3.org/1999/xlink" content-type="kingdom">Plantae</named-content></kwd><kwd><named-content xmlns:xlink="http://www.w3.org/1999/xlink" content-type="order">Asparagales</named-content></kwd><kwd><named-content xmlns:xlink="http://www.w3.org/1999/xlink" content-type="family">Orchidaceae</named-content></kwd></kwd-group><mixed-citation publication-type="journal"><person-group><name><surname>Raskoti</surname><given-names>Bhakta Bahadur</given-names></name><name><surname>Schuiteman</surname><given-names>André</given-names></name><name><surname>Jin</surname><given-names>Wei-Tao</given-names></name><name><surname>Jin</surname><given-names>Xiao-Hua</given-names></name></person-group><article-title>A taxonomic revision of <italic><tp:taxon-name><tp:taxon-name-part taxon-name-part-type="genus" reg="Herminium">Herminium</tp:taxon-name-part></tp:taxon-name></italic> L. (<tp:taxon-name><tp:taxon-name-part taxon-name-part-type="subfamily">Orchidoideae</tp:taxon-name-part></tp:taxon-name>, <tp:taxon-name><tp:taxon-name-part taxon-name-part-type="family">Orchidaceae</tp:taxon-name-part></tp:taxon-name>)</article-title><source>PhytoKeys</source><day>19</day><month>4</month><year>2017</year><volume>2017</volume><issue>79</issue><fpage>1</fpage><lpage>74</lpage><pub-id pub-id-type="doi">10.3897/phytokeys.79.11215</pub-id></mixed-citation></tp:treatment-meta><tp:nomenclature><label>2.</label><tp:taxon-name>
            <tp:taxon-name-part taxon-name-part-type="genus" reg="Herminium">Herminium</tp:taxon-name-part>
            <tp:taxon-name-part taxon-name-part-type="species" reg="albomarginatum">albomarginatum</tp:taxon-name-part>
          </tp:taxon-name><tp:taxon-authority>(King &amp; Pantl.) X.H. Jin, Schuit., Raskoti &amp; L.Q. Huang, Cladistics 2015.</tp:taxon-authority><tp:nomenclature-citation-list><tp:nomenclature-citation><tp:taxon-name>
                <tp:taxon-name-part taxon-name-part-type="genus" reg="Platanthera">Platanthera</tp:taxon-name-part> <tp:taxon-name-part taxon-name-part-type="species" reg="albomarginata">albomarginata</tp:taxon-name-part></tp:taxon-name><comment>(King &amp; Pantl.) Kraenzl., Orchid. Gen. Sp. 1: 939. 1901.</comment></tp:nomenclature-citation><tp:nomenclature-citation><tp:taxon-name>
                <tp:taxon-name-part taxon-name-part-type="genus" reg="Peristylus">Peristylus</tp:taxon-name-part> <tp:taxon-name-part taxon-name-part-type="species" reg="albomarginatus">albomarginatus</tp:taxon-name-part></tp:taxon-name><comment>(King &amp; Pantl.) K.Y. Lang, Acta Phytotax. Sin. 34: 640. 1996.</comment></tp:nomenclature-citation><tp:nomenclature-citation><tp:taxon-name>
                <tp:taxon-name-part taxon-name-part-type="genus" reg="Bhutanthera">Bhutanthera</tp:taxon-name-part> <tp:taxon-name-part taxon-name-part-type="species" reg="albomarginata">albomarginata</tp:taxon-name-part></tp:taxon-name><comment>(King &amp; Pantl.) Renz, Edinburgh J. Bot. 58: 101. 2001.</comment></tp:nomenclature-citation></tp:nomenclature-citation-list></tp:nomenclature><tp:treatment-sec sec-type="Basionym" id="SECID0EUEAK"><title>Basionym.</title><p>
            <italic><tp:taxon-name><tp:taxon-name-part taxon-name-part-type="genus" reg="Habenaria">Habenaria</tp:taxon-name-part> <tp:taxon-name-part taxon-name-part-type="species" reg="albomarginata">albomarginata</tp:taxon-name-part></tp:taxon-name></italic> King &amp; Pantl. in Ann. Roy. Bot. Gard. (Calcutta) 8: 322, t.425. 1898.</p></tp:treatment-sec><tp:treatment-sec sec-type="material" id="SECID0EFFAK"><title>Type.</title><p>INDIA. Sikkim, Singalila, 13000 ft, 07.1896, <italic>Pantling R., 450</italic> (Holotype: K! [K000387527]).</p></tp:treatment-sec><tp:treatment-sec sec-type="description" id="SECID0ENFAK"><title>Description.</title><p>Plant 10–14 cm tall. Tuber globose, 0.6–1.4 × 0.7–1.3 cm. Stem sheathed, 6.5–11 cm long, 2-leaved, sheaths tubular, ovate, obtuse, 2–3.5 × 0.6–0.7 cm. Leaves distant, orbicular-elliptic, obtuse shortly sheathing at base, 3–5 × 1.3–2.4 cm. Inflorescence 5–20-flowered, rachis 1–3 cm long, floral bracts lanceolate, 1–2 × 0.3–0.4 cm, upper bracts triangular, 1–1.5 mm long. Flower white, sepal green with white margin, ovary 4–6 mm, sessile, beaked. Dorsal sepal broadly elliptic-ovate, obtuse, 4 × 2.5 mm, lateral sepal elliptic-ovate, obtuse, 4 × 3 mm. Petal suborbicular, concave, 2 × 1 mm. Lip 3-lobed, 2 × 1 mm, lateral lobes oblong, mid-lobe oblong, obtuse, spur cylindrical, 2 mm long. Column 1.5 mm tall, pollinia clavate-elliptic, 1–1.2 mm, rostellum triangular, stigma pulvinate.</p></tp:treatment-sec><tp:treatment-sec sec-type="Flowering time" id="SECID0ESFAK"><title>Flowering time.</title><p>July–September.</p></tp:treatment-sec><tp:treatment-sec sec-type="habitat" id="SECID0EXFAK"><title>Habitat.</title><p>Terrestrial in alpine meadows and on grassy slopes at elevations of 3720–4270 m.</p></tp:treatment-sec><tp:treatment-sec sec-type="distribution" id="SECID0E3FAK"><title>Distribution.</title><p>India, Nepal</p></tp:treatment-sec><tp:treatment-sec sec-type="material" id="SECID0EBGAK"><title>Specimens examined.</title><p>INDIA: <bold>Sikkim</bold>, Nathang, 13.07.1877, <italic>King, 4367</italic> (K); Sikkim, Tsomgo Chho, 08.07.1996, <italic>Long and Noltie, 71</italic> (E); Sikkim, Yampung, 12.08.1913, <italic>Rohmoo, 1098</italic> (E).</p><p>NEPAL: <bold>Bagmati</bold>, Rasuwa, Above Rupche Bhanjyang, Ganesh Himal, 3600 m, 02.07.1992, <italic>Baker W. J., Burkitt T. A., Miller J. T and Shrestha R., 9</italic> (<named-content xmlns:xlink="http://www.w3.org/1999/xlink" content-type="dwc:institutional_code" xlink:type="simple">KATH</named-content>).</p></tp:treatment-sec></tp:taxon-treatment>
