# Supplementary material for: A taxonomic revision of Herminium L. (Orchidoideae, Orchidaceae)
Source: PhytoKeys. 2017 Apr 19;(79):1–74. doi: 10.3897/phytokeys.79.11215 (PMC5548999; doi:10.3897/phytokeys.79.11215)
Supplement: XML Treatment for Herminium albosanguineum [file phytokeys.79.11215-treatment10.xml]

<!DOCTYPE tp:taxon-treatment
  PUBLIC "-//TaxonX//DTD Taxonomic Treatment Publishing DTD v0 20100105//EN" "tax-treatment-NSO.dtd">
<tp:taxon-treatment xmlns:tp="http://www.plazi.org/taxpub"><tp:treatment-meta><kwd-group><label>Taxon classification</label><kwd><named-content xmlns:xlink="http://www.w3.org/1999/xlink" content-type="kingdom">Plantae</named-content></kwd><kwd><named-content xmlns:xlink="http://www.w3.org/1999/xlink" content-type="order">Asparagales</named-content></kwd><kwd><named-content xmlns:xlink="http://www.w3.org/1999/xlink" content-type="family">Orchidaceae</named-content></kwd></kwd-group><mixed-citation publication-type="journal"><person-group><name><surname>Raskoti</surname><given-names>Bhakta Bahadur</given-names></name><name><surname>Schuiteman</surname><given-names>André</given-names></name><name><surname>Jin</surname><given-names>Wei-Tao</given-names></name><name><surname>Jin</surname><given-names>Xiao-Hua</given-names></name></person-group><article-title>A taxonomic revision of <italic><tp:taxon-name><tp:taxon-name-part taxon-name-part-type="genus" reg="Herminium">Herminium</tp:taxon-name-part></tp:taxon-name></italic> L. (<tp:taxon-name><tp:taxon-name-part taxon-name-part-type="subfamily">Orchidoideae</tp:taxon-name-part></tp:taxon-name>, <tp:taxon-name><tp:taxon-name-part taxon-name-part-type="family">Orchidaceae</tp:taxon-name-part></tp:taxon-name>)</article-title><source>PhytoKeys</source><day>19</day><month>4</month><year>2017</year><volume>2017</volume><issue>79</issue><fpage>1</fpage><lpage>74</lpage><pub-id pub-id-type="doi">10.3897/phytokeys.79.11215</pub-id></mixed-citation></tp:treatment-meta><tp:nomenclature><label>3.</label><tp:taxon-name>
            <tp:taxon-name-part taxon-name-part-type="genus" reg="Herminium">Herminium</tp:taxon-name-part>
            <tp:taxon-name-part taxon-name-part-type="species" reg="albosanguineum">albosanguineum</tp:taxon-name-part>
          </tp:taxon-name><tp:taxon-authority>(Renz) X.H. Jin, Schuit., Raskoti &amp; L.Q. Huang, Cladistics 2015.</tp:taxon-authority></tp:nomenclature><tp:treatment-sec sec-type="Basionym" id="SECID0E5HAK"><title>Basionym.</title><p>
            <italic><tp:taxon-name><tp:taxon-name-part taxon-name-part-type="genus" reg="Bhutanthera">Bhutanthera</tp:taxon-name-part> <tp:taxon-name-part taxon-name-part-type="species" reg="albosanguinea">albosanguinea</tp:taxon-name-part></tp:taxon-name></italic> Renz, Edinburgh J. Bot. 58: 101. 2001.</p></tp:treatment-sec><tp:treatment-sec sec-type="material" id="SECID0EPIAK"><title>Type.</title><p>BHUTAN. Thimphu district, Darkey Pang Tso, north of the Paro, <italic>Wood J.R., 7405</italic> (Holotype: E! [E00008001]).</p></tp:treatment-sec><tp:treatment-sec sec-type="description" id="SECID0EXIAK"><title>Description.</title><p>Plant 4.5 cm tall. Tuber not seen. Stem with tubular sheaths at base, 2-leaved. Leaves lanceolate, acute, 2.3–2.5 × 0.4–0.8 cm. Inflorescence terminal, racemose, 2-flowered; rachis 1 cm long; floral bract triangular. Flowers 1–1.3 cm across; sepals white, petals and lip red; pedicel and ovary twisted, 7–9 mm long. Dorsal sepal elliptic-obovate, rounded, margins glandular, 5 × 4 mm; lateral sepals elliptic, subacute, 6 × 4 mm. Petals spathulate, rounded, cucullate at apex, 5 × 2.2 mm (at wide apex). Lip 3-lobed, narrowed and subunguiculate at base, spurred, base 1 × 1 mm; lateral lobes lingulate, obtuse, 3 × 1 mm; mid-lobe lingulate, obtuse, 3 × 1 mm; spur conical, 2 mm long. Column short, 1.5–2 × 1.5 mm; pollinaria 1.6 mm long. Fruit not seen.</p></tp:treatment-sec><tp:treatment-sec sec-type="Flowering time" id="SECID0E3IAK"><title>Flowering time.</title><p>August.</p></tp:treatment-sec><tp:treatment-sec sec-type="habitat" id="SECID0EBJAK"><title>Habitat.</title><p>Terrestrial on rock crevices or cliffs at an elevation of 4100 m.</p></tp:treatment-sec><tp:treatment-sec sec-type="distribution" id="SECID0EGJAK"><title>Distribution.</title><p>Endemic to Bhutan.</p></tp:treatment-sec><tp:treatment-sec sec-type="notes" id="SECID0ELJAK"><title>Note.</title><p>Our description is based on Pearce and Cribb (2001) and an image of the holotype, which is apparently the only collection made of this species so far. <italic><tp:taxon-name><tp:taxon-name-part taxon-name-part-type="genus" reg="Herminium">Herminium</tp:taxon-name-part> <tp:taxon-name-part taxon-name-part-type="species" reg="albosanguineum">albosanguineum</tp:taxon-name-part></tp:taxon-name></italic> is similar to <italic><tp:taxon-name><tp:taxon-name-part taxon-name-part-type="genus" reg="Herminium">H.</tp:taxon-name-part> <tp:taxon-name-part taxon-name-part-type="species" reg="albomarginatum">albomarginatum</tp:taxon-name-part></tp:taxon-name></italic>, but differs in having a fewer-flowered inflorescence, white sepals, red petals and lip. It is also similar to <italic><tp:taxon-name><tp:taxon-name-part taxon-name-part-type="genus" reg="Herminium">H.</tp:taxon-name-part> <tp:taxon-name-part taxon-name-part-type="species" reg="albovirens">albovirens</tp:taxon-name-part></tp:taxon-name></italic>; see under that species for a comparison.</p></tp:treatment-sec></tp:taxon-treatment>
