# Supplementary material for: A taxonomic revision of Herminium L. (Orchidoideae, Orchidaceae)
Source: PhytoKeys. 2017 Apr 19;(79):1–74. doi: 10.3897/phytokeys.79.11215 (PMC5548999; doi:10.3897/phytokeys.79.11215)
Supplement: XML Treatment for Herminium albovirens [file phytokeys.79.11215-treatment11.xml]

<!DOCTYPE tp:taxon-treatment
  PUBLIC "-//TaxonX//DTD Taxonomic Treatment Publishing DTD v0 20100105//EN" "tax-treatment-NSO.dtd">
<tp:taxon-treatment xmlns:tp="http://www.plazi.org/taxpub"><tp:treatment-meta><kwd-group><label>Taxon classification</label><kwd><named-content xmlns:xlink="http://www.w3.org/1999/xlink" content-type="kingdom">Plantae</named-content></kwd><kwd><named-content xmlns:xlink="http://www.w3.org/1999/xlink" content-type="order">Asparagales</named-content></kwd><kwd><named-content xmlns:xlink="http://www.w3.org/1999/xlink" content-type="family">Orchidaceae</named-content></kwd></kwd-group><mixed-citation publication-type="journal"><person-group><name><surname>Raskoti</surname><given-names>Bhakta Bahadur</given-names></name><name><surname>Schuiteman</surname><given-names>André</given-names></name><name><surname>Jin</surname><given-names>Wei-Tao</given-names></name><name><surname>Jin</surname><given-names>Xiao-Hua</given-names></name></person-group><article-title>A taxonomic revision of <italic><tp:taxon-name><tp:taxon-name-part taxon-name-part-type="genus" reg="Herminium">Herminium</tp:taxon-name-part></tp:taxon-name></italic> L. (<tp:taxon-name><tp:taxon-name-part taxon-name-part-type="subfamily">Orchidoideae</tp:taxon-name-part></tp:taxon-name>, <tp:taxon-name><tp:taxon-name-part taxon-name-part-type="family">Orchidaceae</tp:taxon-name-part></tp:taxon-name>)</article-title><source>PhytoKeys</source><day>19</day><month>4</month><year>2017</year><volume>2017</volume><issue>79</issue><fpage>1</fpage><lpage>74</lpage><pub-id pub-id-type="doi">10.3897/phytokeys.79.11215</pub-id></mixed-citation></tp:treatment-meta><tp:nomenclature><label>4.</label><tp:taxon-name>
            <tp:taxon-name-part taxon-name-part-type="genus" reg="Herminium">Herminium</tp:taxon-name-part>
            <tp:taxon-name-part taxon-name-part-type="species" reg="albovirens">albovirens</tp:taxon-name-part>
          </tp:taxon-name><tp:taxon-authority>(Renz) X.H. Jin, Schuit., Raskoti &amp; L.Q. Huang, Cladistics 2015.</tp:taxon-authority></tp:nomenclature><tp:treatment-sec sec-type="Basionym" id="SECID0EWLAK"><title>Basionym.</title><p>
            <italic><tp:taxon-name><tp:taxon-name-part taxon-name-part-type="genus" reg="Bhutanthera">Bhutanthera</tp:taxon-name-part> <tp:taxon-name-part taxon-name-part-type="species" reg="albovirens">albovirens</tp:taxon-name-part></tp:taxon-name></italic> Renz, Edinburgh J. Bot. 58: 102. 2001.</p></tp:treatment-sec><tp:treatment-sec sec-type="material" id="SECID0EHMAK"><title>Type.</title><p>BHUTAN. Tongsa district, Thita Tso, Rinchen Chu, 13. 07. 1937. <italic>Ludlow and Sherriff, 3441</italic> (Holotype: BM! [BM000074511]).</p></tp:treatment-sec><tp:treatment-sec sec-type="description" id="SECID0EPMAK"><title>Description.</title><p>Plant 4–6 cm tall. Tuber globose, 0.5–1 × 0.4–0.5 cm. Stem with 2 leaves and tubular sheaths. Leaves subopposite, lanceolate to ovate-lanceolate, subacute, 1–1.9 × 0.4–1.1 cm. Inflorescence terminal, 1–2-flowered; floral bract lanceolate, acuminate, 3 × 0.5–1mm. Flowers white, sepals and petals yellowish green, 0.8–1cm across; pedicel and ovary fusiform, 6–8 mm long. Dorsal sepal ovate, obtuse, 5 × 3.5 mm; lateral sepals obliquely ovate, falcate, subacute, 6–6.5 × 3–4 mm. Petals obovoid, rounded, 3–5 × 2.5–4 mm. Lip deeply 3-lobed, spurred, base quadrate, 0.5 × 2 mm (wide); lateral lobes oblong, rounded, 3.5–4 × 0.8mm; mid-lobe oblong, rounded, 5 × 0.6 mm; spur conical, globose, rounded, curved forwards, 2–3 × 0.8–1 mm. Column short, broad, 1 mm tall; anther-cap long-beaked, 1.5–1.9 mm long.</p></tp:treatment-sec><tp:treatment-sec sec-type="Flowering time" id="SECID0EUMAK"><title>Flowering time.</title><p>July–September.</p></tp:treatment-sec><tp:treatment-sec sec-type="habitat" id="SECID0EZMAK"><title>Habitat.</title><p>Terrestrial on alpine cliffs and in rock crevices at elevations of 4270–4720 m.</p></tp:treatment-sec><tp:treatment-sec sec-type="distribution" id="SECID0E5MAK"><title>Distribution.</title><p>Endemic to Bhutan.</p></tp:treatment-sec><tp:treatment-sec sec-type="Specimen examined" id="SECID0EDNAK"><title>Specimen examined.</title><p>BHUTAN: Upper Kulong Chi district, Shingbe, 17.09.1949, <italic>Ludlow &amp; Sherriff, 21196</italic> (BM! [BM000074510]).</p></tp:treatment-sec><tp:treatment-sec sec-type="notes" id="SECID0ELNAK"><title>Note.</title><p>Our description is based on Pearce and Cribb (2001) and an image of the holotype. <italic><tp:taxon-name><tp:taxon-name-part taxon-name-part-type="genus" reg="Herminium">Herminium</tp:taxon-name-part> <tp:taxon-name-part taxon-name-part-type="species" reg="albovirens">albovirens</tp:taxon-name-part></tp:taxon-name></italic> is similar to <italic><tp:taxon-name><tp:taxon-name-part taxon-name-part-type="genus" reg="Herminium">H.</tp:taxon-name-part> <tp:taxon-name-part taxon-name-part-type="species" reg="albosanguineum">albosanguineum</tp:taxon-name-part></tp:taxon-name></italic>, but differs in having yellowish-green sepals, yellowish-green to white petals and a white lip. More material of these species is needed to assess their variability.</p></tp:treatment-sec></tp:taxon-treatment>
