# Supplementary material for: A taxonomic revision of Herminium L. (Orchidoideae, Orchidaceae)
Source: PhytoKeys. 2017 Apr 19;(79):1–74. doi: 10.3897/phytokeys.79.11215 (PMC5548999; doi:10.3897/phytokeys.79.11215)
Supplement: XML Treatment for Herminium bulleyi [file phytokeys.79.11215-treatment13.xml]

<!DOCTYPE tp:taxon-treatment
  PUBLIC "-//TaxonX//DTD Taxonomic Treatment Publishing DTD v0 20100105//EN" "tax-treatment-NSO.dtd">
<tp:taxon-treatment xmlns:tp="http://www.plazi.org/taxpub"><tp:treatment-meta><kwd-group><label>Taxon classification</label><kwd><named-content xmlns:xlink="http://www.w3.org/1999/xlink" content-type="kingdom">Plantae</named-content></kwd><kwd><named-content xmlns:xlink="http://www.w3.org/1999/xlink" content-type="order">Asparagales</named-content></kwd><kwd><named-content xmlns:xlink="http://www.w3.org/1999/xlink" content-type="family">Orchidaceae</named-content></kwd></kwd-group><mixed-citation publication-type="journal"><person-group><name><surname>Raskoti</surname><given-names>Bhakta Bahadur</given-names></name><name><surname>Schuiteman</surname><given-names>André</given-names></name><name><surname>Jin</surname><given-names>Wei-Tao</given-names></name><name><surname>Jin</surname><given-names>Xiao-Hua</given-names></name></person-group><article-title>A taxonomic revision of <italic><tp:taxon-name><tp:taxon-name-part taxon-name-part-type="genus" reg="Herminium">Herminium</tp:taxon-name-part></tp:taxon-name></italic> L. (<tp:taxon-name><tp:taxon-name-part taxon-name-part-type="subfamily">Orchidoideae</tp:taxon-name-part></tp:taxon-name>, <tp:taxon-name><tp:taxon-name-part taxon-name-part-type="family">Orchidaceae</tp:taxon-name-part></tp:taxon-name>)</article-title><source>PhytoKeys</source><day>19</day><month>4</month><year>2017</year><volume>2017</volume><issue>79</issue><fpage>1</fpage><lpage>74</lpage><pub-id pub-id-type="doi">10.3897/phytokeys.79.11215</pub-id></mixed-citation></tp:treatment-meta><tp:nomenclature><label>6.</label><tp:taxon-name>
            <tp:taxon-name-part taxon-name-part-type="genus" reg="Herminium">Herminium</tp:taxon-name-part>
            <tp:taxon-name-part taxon-name-part-type="species" reg="bulleyi">bulleyi</tp:taxon-name-part>
          </tp:taxon-name><tp:taxon-authority>(Rolfe) Tang &amp; F. T. Wang, Bull. Fan Mem. Inst. Biol. 7: 130. 1936.</tp:taxon-authority><tp:nomenclature-citation-list><tp:nomenclature-citation><tp:taxon-name>
                <tp:taxon-name-part taxon-name-part-type="genus" reg="Peristylus">Peristylus</tp:taxon-name-part> <tp:taxon-name-part taxon-name-part-type="species" reg="bulleyi">bulleyi</tp:taxon-name-part></tp:taxon-name><comment>(Rolfe) K. Y. Lang, Acta Phytotax. Sin. 25: 448. 1987.</comment></tp:nomenclature-citation><tp:nomenclature-citation><tp:taxon-name>
                <tp:taxon-name-part taxon-name-part-type="genus" reg="Peristylus">Peristylus</tp:taxon-name-part> <tp:taxon-name-part taxon-name-part-type="species" reg="gracillimus">gracillimus</tp:taxon-name-part> <tp:taxon-name-part taxon-name-part-type="basionym-authority">(Hook. f.)</tp:taxon-name-part> <tp:taxon-name-part taxon-name-part-type="authority">Kraenzl.</tp:taxon-name-part> <tp:taxon-name-part taxon-name-part-type="infraspecific-rank">f.</tp:taxon-name-part> <tp:taxon-name-part taxon-name-part-type="form" reg="lankongensis">lankongensis</tp:taxon-name-part></tp:taxon-name><comment>Finet, Rev. Gén. Bot. 13: 522. 1901. Type: CHINA. Yunnan, Mt. Hee-chan-men above Lan-kong, 2800 m, 3.9.1884, <italic>Delavay J. M., 681</italic> (Holotype P! [P00363886]).</comment></tp:nomenclature-citation><tp:nomenclature-citation><tp:taxon-name>
                <tp:taxon-name-part taxon-name-part-type="genus" reg="Habenaria">Habenaria</tp:taxon-name-part> <tp:taxon-name-part taxon-name-part-type="species" reg="beesiana">beesiana</tp:taxon-name-part></tp:taxon-name><comment>W.W. Sm., Notes Roy. Bot. Gard. Edinburgh 8: 189. 1914. Type: CHINA. Eastern flank of the Lichiang Range, Lat. 27° 30’ N, 10,000 ft, August 1910, <italic>Forrest G., 6404</italic> (Holotype E! [E00381988]; Isotype K! [K000796957]).</comment></tp:nomenclature-citation><tp:nomenclature-citation><tp:taxon-name>
                <tp:taxon-name-part taxon-name-part-type="genus" reg="Platanthera">Platanthera</tp:taxon-name-part> <tp:taxon-name-part taxon-name-part-type="species" reg="praeustipetala">praeustipetala</tp:taxon-name-part></tp:taxon-name><comment>Kraenzl., Repert. Spec. Nov. Regni Veg. 17: 103. 1921. Type: CHINA. Yunnan, Pe Tsao Lin, <italic>Tén S., 1384</italic> (Holotype: C).</comment></tp:nomenclature-citation></tp:nomenclature-citation-list></tp:nomenclature><tp:treatment-sec sec-type="Basionym" id="SECID0ENVAK"><title>Basionym.</title><p>
            <italic><tp:taxon-name><tp:taxon-name-part taxon-name-part-type="genus" reg="Habenaria">Habenaria</tp:taxon-name-part> <tp:taxon-name-part taxon-name-part-type="species" reg="bulleyi">bulleyi</tp:taxon-name-part></tp:taxon-name></italic> Rolfe, Notes Roy. Bot. Gard. Edinburgh 8: 25. 1913.</p></tp:treatment-sec><tp:treatment-sec sec-type="material" id="SECID0E5VAK"><title>Type.</title><p>CHINA. Yunnan, eastern slopes of the Tsan-Shan Range, west of Talifu, 7800 ft, 15.09.1905, <italic>Forrest G., 895</italic> (Holotype: E! [E00059069]).</p></tp:treatment-sec><tp:treatment-sec sec-type="description" id="SECID0EGWAK"><title>Description.</title><p>Plant slender, 15–30 cm tall. Tubers oblong, 1–3.5 × ca. 0.5–1 cm. Stem with 2 tubular sheaths, 2–4 leaved. The two lowest leaves subopposite, others more distant, linear, 4–10× 0.2–0.6 cm, apex acute or acuminate. Inflorescence 15–25cm; peduncle cylindrical, slender; peduncle-scales1–3, linear-lanceolate, 5–7 mm; rachis 5–15 cm, laxly many-flowered; floral bracts ovate-lanceolate, 4–6 mm, shorter than ovary, apex acuminate. Flowers yellowish green, secund; pedicel and ovary 5–10 mm, apex beaked. Dorsal sepal ovate-oblong, concave, 1.5–3.5 × 0.6–1.2 mm, apex obtuse; lateral sepals oblong, oblique, 3–4 × 0.8–1.5 mm, apex obtuse. Petals ovate-lanceolate, ca. 3.5 × 1.5 mm, fleshy above middle, apex acute. Lip narrowly oblong, 3–4.5 × ca. 0.4 mm, <!--PageBreak-->3-lobed near middle; lateral lobes oblong, 0.6–2.5 mm; mid-lobe linear-oblong, 2–3 mm, wider than lateral lobes, apex obtuse; spur pendulous, curved forward, cylindrical, 4–6 mm, equal or longer than ovary, apex dilated, obtuse. Column ca. 1 mm; viscidia ellipsoid, rostellum triangular, stigma ca. 1 mm, drawn out at the base of the lip.</p></tp:treatment-sec><tp:treatment-sec sec-type="Flowering time" id="SECID0EOWAK"><title>Flowering time.</title><p>July–September.</p></tp:treatment-sec><tp:treatment-sec sec-type="habitat" id="SECID0ETWAK"><title>Habitat.</title><p>Terrestrial in forest margins, in dry pastures in open pine forest, or on grassy slopes at elevations of 2500–3500 m.</p></tp:treatment-sec><tp:treatment-sec sec-type="distribution" id="SECID0EYWAK"><title>Distribution.</title><p>China (Sichuan, Yunnan).</p></tp:treatment-sec><tp:treatment-sec sec-type="material" id="SECID0E4WAK"><title>Specimens examined.</title><p>CHINA: <bold>Sichuan</bold>, Daocheng county, Riwagongshe, Xiayong, 3300 m, 24.08.1981, <italic>Hengduan Mountain Team, 4193</italic> (<named-content xmlns:xlink="http://www.w3.org/1999/xlink" content-type="dwc:institutional_code" xlink:type="simple">PE</named-content>); Daocheng, 3500 m, 18.08.1973, <italic>Sichuan Botanical Survey Team, 2534</italic> (<named-content xmlns:xlink="http://www.w3.org/1999/xlink" content-type="dwc:institutional_code" xlink:type="simple">PE</named-content>); Muli, 03.08.1937, <italic>Yu T. T., 7560</italic> (<named-content xmlns:xlink="http://www.w3.org/1999/xlink" content-type="dwc:institutional_code" xlink:type="simple">PE</named-content>); <bold>Yunnan</bold>, Dali (‘Tali’), 3000 m, 08.1914, <italic>Schneider C., 3100</italic> (K); Heqing county, 2500 m, 18.08.1929, <italic>Chang Q., 23708</italic> (<named-content xmlns:xlink="http://www.w3.org/1999/xlink" content-type="dwc:institutional_code" xlink:type="simple">PE</named-content>); Lichiang Range, 3050 m, 08.1922, <italic>Forrest G., 22016</italic> (K); Shangri-La, 3200 m, 15.07.2001, <italic>HK Kadoorie Team, 1114</italic> (<named-content xmlns:xlink="http://www.w3.org/1999/xlink" content-type="dwc:institutional_code" xlink:type="simple">PE</named-content>); Shangri-La, 3250 m, 09.08.1981, <italic>Tang Z. X., Tian X.W., Zhang Z.H., 842</italic> (<named-content xmlns:xlink="http://www.w3.org/1999/xlink" content-type="dwc:institutional_code" xlink:type="simple">PE</named-content>); Xianggelila (Shangri-La), 3300 m, 13.08.1962, <italic>Zhongdian Team, 734</italic> (<named-content xmlns:xlink="http://www.w3.org/1999/xlink" content-type="dwc:institutional_code" xlink:type="simple">PE</named-content>); Shangri-La, Xiaozhongdian farm, Dongshan, 3250, 13.03.1981, <italic>Beijing Hengduan Mountain Team, 3025</italic> (<named-content xmlns:xlink="http://www.w3.org/1999/xlink" content-type="dwc:institutional_code" xlink:type="simple">PE</named-content>); Zhongdian County, Mt. Haba Shan, 07.2002, 2700 m, <italic>Sun Hang, 05</italic> (K).</p></tp:treatment-sec><tp:treatment-sec sec-type="notes" id="SECID0EFZAK"><title>Notes.</title><p>
            <italic><tp:taxon-name><tp:taxon-name-part taxon-name-part-type="genus" reg="Herminium">Herminium</tp:taxon-name-part> <tp:taxon-name-part taxon-name-part-type="species" reg="bulleyi">bulleyi</tp:taxon-name-part></tp:taxon-name></italic> is similar to <italic><tp:taxon-name><tp:taxon-name-part taxon-name-part-type="genus" reg="Herminium">H.</tp:taxon-name-part> <tp:taxon-name-part taxon-name-part-type="species" reg="mannii">mannii</tp:taxon-name-part></tp:taxon-name></italic> but the spur of <italic><tp:taxon-name><tp:taxon-name-part taxon-name-part-type="genus" reg="Herminium">H.</tp:taxon-name-part> <tp:taxon-name-part taxon-name-part-type="species" reg="bulleyi">bulleyi</tp:taxon-name-part></tp:taxon-name></italic> is much longer and curved whereas <italic><tp:taxon-name><tp:taxon-name-part taxon-name-part-type="genus" reg="Herminium">H.</tp:taxon-name-part> <tp:taxon-name-part taxon-name-part-type="species" reg="mannii">mannii</tp:taxon-name-part></tp:taxon-name></italic> has a scrotiform spur.</p></tp:treatment-sec></tp:taxon-treatment>
