# Supplementary material for: A taxonomic revision of Herminium L. (Orchidoideae, Orchidaceae)
Source: PhytoKeys. 2017 Apr 19;(79):1–74. doi: 10.3897/phytokeys.79.11215 (PMC5548999; doi:10.3897/phytokeys.79.11215)
Supplement: XML Treatment for Herminium edgeworthii [file phytokeys.79.11215-treatment19.xml]

<!DOCTYPE tp:taxon-treatment
  PUBLIC "-//TaxonX//DTD Taxonomic Treatment Publishing DTD v0 20100105//EN" "tax-treatment-NSO.dtd">
<tp:taxon-treatment xmlns:tp="http://www.plazi.org/taxpub"><tp:treatment-meta><kwd-group><label>Taxon classification</label><kwd><named-content xmlns:xlink="http://www.w3.org/1999/xlink" content-type="kingdom">Plantae</named-content></kwd><kwd><named-content xmlns:xlink="http://www.w3.org/1999/xlink" content-type="order">Asparagales</named-content></kwd><kwd><named-content xmlns:xlink="http://www.w3.org/1999/xlink" content-type="family">Orchidaceae</named-content></kwd></kwd-group><mixed-citation publication-type="journal"><person-group><name><surname>Raskoti</surname><given-names>Bhakta Bahadur</given-names></name><name><surname>Schuiteman</surname><given-names>André</given-names></name><name><surname>Jin</surname><given-names>Wei-Tao</given-names></name><name><surname>Jin</surname><given-names>Xiao-Hua</given-names></name></person-group><article-title>A taxonomic revision of <italic><tp:taxon-name><tp:taxon-name-part taxon-name-part-type="genus" reg="Herminium">Herminium</tp:taxon-name-part></tp:taxon-name></italic> L. (<tp:taxon-name><tp:taxon-name-part taxon-name-part-type="subfamily">Orchidoideae</tp:taxon-name-part></tp:taxon-name>, <tp:taxon-name><tp:taxon-name-part taxon-name-part-type="family">Orchidaceae</tp:taxon-name-part></tp:taxon-name>)</article-title><source>PhytoKeys</source><day>19</day><month>4</month><year>2017</year><volume>2017</volume><issue>79</issue><fpage>1</fpage><lpage>74</lpage><pub-id pub-id-type="doi">10.3897/phytokeys.79.11215</pub-id></mixed-citation></tp:treatment-meta><tp:nomenclature><label>12.</label><tp:taxon-name>
            <tp:taxon-name-part taxon-name-part-type="genus" reg="Herminium">Herminium</tp:taxon-name-part>
            <tp:taxon-name-part taxon-name-part-type="species" reg="edgeworthii">edgeworthii</tp:taxon-name-part>
          </tp:taxon-name><tp:taxon-authority>(Hook.f. ex Collett) X.H. Jin, Schuit., Raskoti &amp; L.Q. Huang, Cladistics 2015.</tp:taxon-authority><xref ref-type="fig" rid="F5">Fig. 5F</xref><!--PageBreak--><tp:nomenclature-citation-list><tp:nomenclature-citation><tp:taxon-name>
                <tp:taxon-name-part taxon-name-part-type="genus" reg="Platanthera">Platanthera</tp:taxon-name-part> <tp:taxon-name-part taxon-name-part-type="species" reg="edgeworthii">edgeworthii</tp:taxon-name-part></tp:taxon-name><comment>(Hook.f. ex Collett) R.K. Gupta, Fl. Nainital 349. 1968.</comment></tp:nomenclature-citation><tp:nomenclature-citation><tp:taxon-name>
                <tp:taxon-name-part taxon-name-part-type="genus" reg="Platantheroides">Platantheroides</tp:taxon-name-part> <tp:taxon-name-part taxon-name-part-type="species" reg="edgeworthii">edgeworthii</tp:taxon-name-part></tp:taxon-name><comment>(Hook.f. ex Collett) Szlach., Richardiana 4: 106. 2004.</comment></tp:nomenclature-citation></tp:nomenclature-citation-list></tp:nomenclature><tp:treatment-sec sec-type="Basionym" id="SECID0EV1BK"><title>Basionym.</title><p>
            <italic><tp:taxon-name><tp:taxon-name-part taxon-name-part-type="genus" reg="Habenaria">Habenaria</tp:taxon-name-part> <tp:taxon-name-part taxon-name-part-type="species" reg="edgeworthii">edgeworthii</tp:taxon-name-part></tp:taxon-name></italic> Hook.f. ex Collett, Fl. Siml. 504. 1902.</p></tp:treatment-sec><tp:treatment-sec sec-type="material" id="SECID0EG2BK"><title>Type.</title><p>INDIA. Himachal Pradesh, Simla, Banatar, 08.1834, <italic>Edgeworth s.n.</italic> (Holotype: K! [K000247384]).</p></tp:treatment-sec><tp:treatment-sec sec-type="description" id="SECID0EO2BK"><title>Description.</title><p>Plant 20–50 cm tall. Tuber subglobose to ellipsoid, 1–2.4 × 0.4–9 cm. Stem with tubular sheaths at base, 3–5-leaved. Leaves well-spaced, broadly ovate to ovate-oblong, lanceolate, 4–8 × 1–4 cm, apex acute. Inflorescence 20–30 cm, peduncle cylindrical with foliaceous lanceolate bracts, apex acute, 1–3 × 2–4 cm, rachis 7–28 cm long with densely many flowers; floral bracts lanceolate, acute, equal or shorter than ovary, 5–15 × 2–3 mm. Flowers pale yellowish green to greenish yellow, ca. 1 cm long, pedicel and ovary arcuate, beaked, twisted, 5–15 cm long. Dorsal sepal broadly elliptic-ovate, concave, margin ciliated, 3–4 × 4–5 mm, lateral sepals reflexed, oblong ovate, margin ciliated, apex obtuse, 4.5–6 × 2–3 mm. Petals obliquely ovate-lanceolate, apex acute, 4–6 × 1.5–2 mm. Lip entire, lingulate, 7 × 2 mm with concave at base, slightly fleshy, clawed above base, apex obtuse, spur cylindrical, spreading upwards, longer than the ovaray, 1–2 cm long. Column 4 mm long, pollinia subglobose, with short caudicle, viscidia orbicular; rostellum triangular, ca. 2 mm; stigma lobes separate, clavate to oblong, ca. 2 mm, spreading on either side of lip base.</p></tp:treatment-sec><tp:treatment-sec sec-type="Flowering time" id="SECID0ET2BK"><title>Flowering time.</title><p>August–September.</p></tp:treatment-sec><tp:treatment-sec sec-type="habitat" id="SECID0EY2BK"><title>Habitat.</title><p>Terrestrial in <italic><tp:taxon-name><tp:taxon-name-part taxon-name-part-type="genus" reg="Quercus">Quercus</tp:taxon-name-part></tp:taxon-name></italic> forest and forest margins, and in subalpine grassland at elevations of 1800–2500 m.</p></tp:treatment-sec><tp:treatment-sec sec-type="distribution" id="SECID0EF3BK"><title>Distribution.</title><p>China, India, Myanmar, Nepal.</p></tp:treatment-sec><tp:treatment-sec sec-type="material" id="SECID0EK3BK"><title>Specimens examined.</title><p>CHINA: <bold>Tibet</bold>, Yatung, 1897, <italic>Hobson H. E., s.n.</italic> (K); Jatung, 3050 m, 03.08.1936, <italic>Spencer Chapman F., 334</italic> (K); Lhasa, 1947, <italic>Guthrie J., s.n.</italic> (K).</p><p>INDIA: <bold>Uttarakhand</bold>, <italic>Almora, S. R.</italic> and <italic>Winterbottom J. E., 41</italic> (K).</p><p>NEPAL: <bold>Bagamati</bold>, Rasuwa District, Ghatte Khola, 1900 m, 21.08.1964, <italic>Shrestha T. B.,and Bista M. S., 1847</italic> (<named-content xmlns:xlink="http://www.w3.org/1999/xlink" content-type="dwc:institutional_code" xlink:type="simple">KATH</named-content>); <bold>Gandaki</bold>, Manang District, Dhanagyung-Dharapani, 2000 m, 07.08.1983, <italic>Rajbhandari K. R., 9061</italic> (<named-content xmlns:xlink="http://www.w3.org/1999/xlink" content-type="dwc:institutional_code" xlink:type="simple">KATH</named-content>); <bold>Karnali</bold>, Kalikot District, near Kadampur, 1800 m, 31.08.1985, <italic>Shakya P.R., Subedi N. N., and Uprety R., 8486</italic> (<named-content xmlns:xlink="http://www.w3.org/1999/xlink" content-type="dwc:institutional_code" xlink:type="simple">KATH</named-content>); <bold>Mahakali</bold>, Darchula District, Kasoti, 2430 m, 20.08.1984, <italic>Shakya P. R., Adhikari M. K., and Subedi N. N., 7968</italic> (<named-content xmlns:xlink="http://www.w3.org/1999/xlink" content-type="dwc:institutional_code" xlink:type="simple">KATH</named-content>).</p></tp:treatment-sec><tp:treatment-sec><!--Section generated to contain objects referenced in tp:taxon-treatment.--><fig id="F5" position="float" orientation="portrait"><label>Figure 5.</label><caption><p>Flowers of representive species of <italic><tp:taxon-name><tp:taxon-name-part taxon-name-part-type="genus" reg="Herminium">Herminium</tp:taxon-name-part></tp:taxon-name></italic>. <bold>A</bold> <italic><tp:taxon-name><tp:taxon-name-part taxon-name-part-type="genus" reg="Herminium">H.</tp:taxon-name-part> <tp:taxon-name-part taxon-name-part-type="species" reg="monorchis">monorchis</tp:taxon-name-part></tp:taxon-name></italic> <bold>B</bold> <italic><tp:taxon-name><tp:taxon-name-part taxon-name-part-type="genus" reg="Herminium">H.</tp:taxon-name-part> <tp:taxon-name-part taxon-name-part-type="species" reg="latilabre">latilabre</tp:taxon-name-part></tp:taxon-name></italic> <bold>C</bold> <italic><tp:taxon-name><tp:taxon-name-part taxon-name-part-type="genus" reg="Herminium">H.</tp:taxon-name-part> <tp:taxon-name-part taxon-name-part-type="species" reg="forceps">forceps</tp:taxon-name-part></tp:taxon-name></italic> <bold>D</bold> <italic><tp:taxon-name><tp:taxon-name-part taxon-name-part-type="genus" reg="Herminium">H.</tp:taxon-name-part> <tp:taxon-name-part taxon-name-part-type="species" reg="fallax">fallax</tp:taxon-name-part></tp:taxon-name></italic> <bold>E</bold> <italic><tp:taxon-name><tp:taxon-name-part taxon-name-part-type="genus" reg="Herminium">H.</tp:taxon-name-part> <tp:taxon-name-part taxon-name-part-type="species" reg="lanceum">lanceum</tp:taxon-name-part></tp:taxon-name></italic> <bold>F</bold> <italic><tp:taxon-name><tp:taxon-name-part taxon-name-part-type="genus" reg="Herminium">H.</tp:taxon-name-part> <tp:taxon-name-part taxon-name-part-type="species" reg="edgeworthii">edgeworthii</tp:taxon-name-part></tp:taxon-name></italic> <bold>G</bold> <italic><tp:taxon-name><tp:taxon-name-part taxon-name-part-type="genus" reg="Herminium">H.</tp:taxon-name-part> <tp:taxon-name-part taxon-name-part-type="species" reg="monophyllum">monophyllum</tp:taxon-name-part></tp:taxon-name></italic> <bold>H</bold> <italic><tp:taxon-name><tp:taxon-name-part taxon-name-part-type="genus" reg="Herminium">H.</tp:taxon-name-part> <tp:taxon-name-part taxon-name-part-type="species" reg="quinquelobum">quinquelobum</tp:taxon-name-part></tp:taxon-name></italic> <bold>I</bold> <italic><tp:taxon-name><tp:taxon-name-part taxon-name-part-type="genus" reg="Herminium">H.</tp:taxon-name-part> <tp:taxon-name-part taxon-name-part-type="species" reg="pugioniforme">pugioniforme</tp:taxon-name-part></tp:taxon-name></italic>.</p></caption><graphic xmlns:xlink="http://www.w3.org/1999/xlink" xlink:href="phytokeys-079-001-g005.jpg" position="float" orientation="portrait" xlink:type="simple" id="oo_132228.jpg"/></fig></tp:treatment-sec></tp:taxon-treatment>
