# Supplementary material for: A taxonomic revision of Herminium L. (Orchidoideae, Orchidaceae)
Source: PhytoKeys. 2017 Apr 19;(79):1–74. doi: 10.3897/phytokeys.79.11215 (PMC5548999; doi:10.3897/phytokeys.79.11215)
Supplement: XML Treatment for Herminium fimbriatum [file phytokeys.79.11215-treatment22.xml]

<!DOCTYPE tp:taxon-treatment
  PUBLIC "-//TaxonX//DTD Taxonomic Treatment Publishing DTD v0 20100105//EN" "tax-treatment-NSO.dtd">
<tp:taxon-treatment xmlns:tp="http://www.plazi.org/taxpub"><tp:treatment-meta><kwd-group><label>Taxon classification</label><kwd><named-content xmlns:xlink="http://www.w3.org/1999/xlink" content-type="kingdom">Plantae</named-content></kwd><kwd><named-content xmlns:xlink="http://www.w3.org/1999/xlink" content-type="order">Asparagales</named-content></kwd><kwd><named-content xmlns:xlink="http://www.w3.org/1999/xlink" content-type="family">Orchidaceae</named-content></kwd></kwd-group><mixed-citation publication-type="journal"><person-group><name><surname>Raskoti</surname><given-names>Bhakta Bahadur</given-names></name><name><surname>Schuiteman</surname><given-names>André</given-names></name><name><surname>Jin</surname><given-names>Wei-Tao</given-names></name><name><surname>Jin</surname><given-names>Xiao-Hua</given-names></name></person-group><article-title>A taxonomic revision of <italic><tp:taxon-name><tp:taxon-name-part taxon-name-part-type="genus" reg="Herminium">Herminium</tp:taxon-name-part></tp:taxon-name></italic> L. (<tp:taxon-name><tp:taxon-name-part taxon-name-part-type="subfamily">Orchidoideae</tp:taxon-name-part></tp:taxon-name>, <tp:taxon-name><tp:taxon-name-part taxon-name-part-type="family">Orchidaceae</tp:taxon-name-part></tp:taxon-name>)</article-title><source>PhytoKeys</source><day>19</day><month>4</month><year>2017</year><volume>2017</volume><issue>79</issue><fpage>1</fpage><lpage>74</lpage><pub-id pub-id-type="doi">10.3897/phytokeys.79.11215</pub-id></mixed-citation></tp:treatment-meta><tp:nomenclature><label>15.</label><tp:taxon-name>
            <tp:taxon-name-part taxon-name-part-type="genus" reg="Herminium">Herminium</tp:taxon-name-part>
            <tp:taxon-name-part taxon-name-part-type="species" reg="fimbriatum">fimbriatum</tp:taxon-name-part>
          </tp:taxon-name><tp:taxon-authority>(Raskoti) X.H. Jin, Schuit., Raskoti &amp; L.Q. Huang, Cladistics 2015.</tp:taxon-authority></tp:nomenclature><tp:treatment-sec sec-type="Basionym" id="SECID0E6PCK"><title>Basionym.</title><p>
            <italic><tp:taxon-name><tp:taxon-name-part taxon-name-part-type="genus" reg="Bhutanthera">Bhutanthera</tp:taxon-name-part> <tp:taxon-name-part taxon-name-part-type="species" reg="fimbriata">fimbriata</tp:taxon-name-part></tp:taxon-name></italic> Raskoti, Phytotaxa 62: 57–60. 2012</p></tp:treatment-sec><tp:treatment-sec sec-type="material" id="SECID0EQQCK"><title>Type.</title><p>NEPAL. Rasuwa, 3800 m, 14 July 2008, <italic>Raskoti B. B., 234</italic> (Holotype: <named-content xmlns:xlink="http://www.w3.org/1999/xlink" content-type="dwc:institutional_code" xlink:type="simple">KATH</named-content>!).</p></tp:treatment-sec><tp:treatment-sec sec-type="description" id="SECID0E4QCK"><title>Description.</title><p>Plant 11 cm tall. Tubers subglobose, 5 mm in diameter. Stem with an ovate, tubular sheath and 2 leaves at base. Leaves opposite, elliptic-ovate, 3.0–3.5 × 2.0–2.2 cm, apex obtuse. Inflorescence densely up to 8-flowered; peduncle 7 cm long, rachis 2.5 cm long, lower floral bracts ovate-triangular, 1 × 1 mm, apex acute, upper bracts lanceolate, 2 × 1 mm, apex acuminate. Flowers 1 cm across, sepals green with white margins, petals and lip white; pedicel and ovary fusiform, ridged, 7 mm long, apex beaked. Dorsal sepal broadly ovate, 4.0–5.0 × 2.5 mm, margin of the apical portion weakly fimbriate, apex obtuse; lateral sepals elliptic-ovate, oblique, 5.0–6.0 × 2.0–2.5 mm, margin of the apical portion weakly fimbriate, apex obtuse. Petals orbicular-elliptic, concave, 2.5 x 2.5 mm, apex rotund. Lip oblong, 4.0 × 1.5 mm, fleshy, trilobed below the middle; side lobes oblong-lanceolate, 2.0 × 0.5 mm, apex acute; midlobe oblong, 2.5 × 1.0 mm, apex obtuse; spur cylindrical with slightly dilated apex, 3.0–4.0 mm long, apex obtuse. Column 1 mm long, pollinia clavate-elliptic. Fruit oblong.</p></tp:treatment-sec><tp:treatment-sec sec-type="Flowering time" id="SECID0ECRCK"><title>Flowering time.</title><p>July</p></tp:treatment-sec><tp:treatment-sec sec-type="habitat" id="SECID0EHRCK"><title>Habitat.</title><p>Terrestrial in subalpine meadows and open moist places at elevation of 3800 m.</p></tp:treatment-sec><tp:treatment-sec sec-type="distribution" id="SECID0EMRCK"><title>Distribution.</title><p>Endemic to Nepal.</p></tp:treatment-sec></tp:taxon-treatment>
