# Supplementary material for: A taxonomic revision of Herminium L. (Orchidoideae, Orchidaceae)
Source: PhytoKeys. 2017 Apr 19;(79):1–74. doi: 10.3897/phytokeys.79.11215 (PMC5548999; doi:10.3897/phytokeys.79.11215)
Supplement: XML Treatment for Herminium hongdeyuanii [file phytokeys.79.11215-treatment28.xml]

<!DOCTYPE tp:taxon-treatment
  PUBLIC "-//TaxonX//DTD Taxonomic Treatment Publishing DTD v0 20100105//EN" "tax-treatment-NSO.dtd">
<tp:taxon-treatment xmlns:tp="http://www.plazi.org/taxpub"><tp:treatment-meta><kwd-group><label>Taxon classification</label><kwd><named-content xmlns:xlink="http://www.w3.org/1999/xlink" content-type="kingdom">Plantae</named-content></kwd><kwd><named-content xmlns:xlink="http://www.w3.org/1999/xlink" content-type="order">Asparagales</named-content></kwd><kwd><named-content xmlns:xlink="http://www.w3.org/1999/xlink" content-type="family">Orchidaceae</named-content></kwd></kwd-group><mixed-citation publication-type="journal"><person-group><name><surname>Raskoti</surname><given-names>Bhakta Bahadur</given-names></name><name><surname>Schuiteman</surname><given-names>André</given-names></name><name><surname>Jin</surname><given-names>Wei-Tao</given-names></name><name><surname>Jin</surname><given-names>Xiao-Hua</given-names></name></person-group><article-title>A taxonomic revision of <italic><tp:taxon-name><tp:taxon-name-part taxon-name-part-type="genus" reg="Herminium">Herminium</tp:taxon-name-part></tp:taxon-name></italic> L. (<tp:taxon-name><tp:taxon-name-part taxon-name-part-type="subfamily">Orchidoideae</tp:taxon-name-part></tp:taxon-name>, <tp:taxon-name><tp:taxon-name-part taxon-name-part-type="family">Orchidaceae</tp:taxon-name-part></tp:taxon-name>)</article-title><source>PhytoKeys</source><day>19</day><month>4</month><year>2017</year><volume>2017</volume><issue>79</issue><fpage>1</fpage><lpage>74</lpage><pub-id pub-id-type="doi">10.3897/phytokeys.79.11215</pub-id></mixed-citation></tp:treatment-meta><tp:nomenclature><label>21.</label><tp:taxon-name>
            <tp:taxon-name-part taxon-name-part-type="genus" reg="Herminium">Herminium</tp:taxon-name-part>
            <tp:taxon-name-part taxon-name-part-type="species" reg="hongdeyuanii">hongdeyuanii</tp:taxon-name-part>
          </tp:taxon-name><tp:taxon-authority>Raskoti, Phytotaxa , 98 (1): 23–26. 2013.</tp:taxon-authority></tp:nomenclature><tp:treatment-sec sec-type="material" id="SECID0EXUDK"><title>Type.</title><p>NEPAL. Chandragiri, 2200 m, 25.09.2012, <italic>Raskoti B. B., 571</italic> (Holotype: <named-content xmlns:xlink="http://www.w3.org/1999/xlink" content-type="dwc:institutional_code" xlink:type="simple">KATH</named-content>!).</p></tp:treatment-sec><tp:treatment-sec sec-type="description" id="SECID0EEVDK"><title>Description.</title><p>Plant 35–42 cm tall. Tubers subglobose, 10 × 5 mm. Stem with 2 tubular sheaths at base, upper part with 3 leaves. Leaves cauline, alternate, linear, 15–21 × 0.5–1.0 cm, apex acuminate, base sheathing. Inflorescence 20 cm; peduncle 4–6 cm, ridged, without peduncle-scales; rachis 13–15 cm, with several secund flowers; floral bracts lanceolate, 5–10 × 1–2 mm, 1-veined, exceeding or shorter than the ovary, apex acuminate. Flowers yellowish green, 2–3 mm across, secund, ovary fusiform, slightly arcuate, 5–9 mm long, ridged, apex slightly beaked; dorsal sepal suberect, ovate, 2 × 1 mm, apex sub-obtuse; lateral sepals spreading, ovate, oblique, 2.5 × 1.0 mm, apex sub-obtuse; petals forming a hood with dorsal sepal, oblong, 2.0–4.0 × 1.0 mm, apex obtuse, lip oblong, held horizontally, slightly curved, 1.0–3.0 × 0.5–1.0 mm, base dilated shallowly concave, contracted in the middle, with three ridges running from base to the midlobe, trilobed near apex; lateral lobes falcately triangular, 0.5 × 0.5 mm, apex sub-obtuse; midlobe triangular, 0.7 × 0.4 mm, apex sub-obtuse. Column ca. 1 mm; auricle ca. 0.5 mm, pollinia 0.5 mm, globose; viscidia ovoid, stigma transverse, ca. 1 mm, extending outwards from the rostellum.</p></tp:treatment-sec><tp:treatment-sec sec-type="Flowering time" id="SECID0EJVDK"><title>Flowering time.</title><p>September.</p></tp:treatment-sec><tp:treatment-sec sec-type="distribution" id="SECID0EOVDK"><title>Distribution.</title><p>Endemic to Nepal.</p></tp:treatment-sec><tp:treatment-sec sec-type="Specimen examined" id="SECID0ETVDK"><title>Specimen examined.</title><p>NEPAL. Chandragiri, 2200 m, 25.09.2012, <italic>Raskoti B. B., 571</italic> (<named-content xmlns:xlink="http://www.w3.org/1999/xlink" content-type="dwc:institutional_code" xlink:type="simple">KATH</named-content>).</p></tp:treatment-sec><tp:treatment-sec sec-type="habitat" id="SECID0EAWDK"><title>Habitat.</title><p>Terrestrial on humus-rich grassy slopes at an elevation of 2200 m.</p></tp:treatment-sec><tp:treatment-sec sec-type="notes" id="SECID0EFWDK"><title>Note.</title><p>This species is close to <italic><tp:taxon-name><tp:taxon-name-part taxon-name-part-type="genus" reg="Herminium">Herminium</tp:taxon-name-part> <tp:taxon-name-part taxon-name-part-type="species" reg="lanceum">lanceum</tp:taxon-name-part></tp:taxon-name></italic> but differs in having smaller flowers and a ridged peduncle; the midlobe of the lip is longer than the lateral lobes, the lateral lobes are triangular and always wider than the midlobe.</p></tp:treatment-sec></tp:taxon-treatment>
