# Supplementary material for: A taxonomic revision of Herminium L. (Orchidoideae, Orchidaceae)
Source: PhytoKeys. 2017 Apr 19;(79):1–74. doi: 10.3897/phytokeys.79.11215 (PMC5548999; doi:10.3897/phytokeys.79.11215)
Supplement: XML Treatment for Herminium humidicola [file phytokeys.79.11215-treatment29.xml]

<!DOCTYPE tp:taxon-treatment
  PUBLIC "-//TaxonX//DTD Taxonomic Treatment Publishing DTD v0 20100105//EN" "tax-treatment-NSO.dtd">
<tp:taxon-treatment xmlns:tp="http://www.plazi.org/taxpub"><tp:treatment-meta><kwd-group><label>Taxon classification</label><kwd><named-content xmlns:xlink="http://www.w3.org/1999/xlink" content-type="kingdom">Plantae</named-content></kwd><kwd><named-content xmlns:xlink="http://www.w3.org/1999/xlink" content-type="order">Asparagales</named-content></kwd><kwd><named-content xmlns:xlink="http://www.w3.org/1999/xlink" content-type="family">Orchidaceae</named-content></kwd></kwd-group><mixed-citation publication-type="journal"><person-group><name><surname>Raskoti</surname><given-names>Bhakta Bahadur</given-names></name><name><surname>Schuiteman</surname><given-names>André</given-names></name><name><surname>Jin</surname><given-names>Wei-Tao</given-names></name><name><surname>Jin</surname><given-names>Xiao-Hua</given-names></name></person-group><article-title>A taxonomic revision of <italic><tp:taxon-name><tp:taxon-name-part taxon-name-part-type="genus" reg="Herminium">Herminium</tp:taxon-name-part></tp:taxon-name></italic> L. (<tp:taxon-name><tp:taxon-name-part taxon-name-part-type="subfamily">Orchidoideae</tp:taxon-name-part></tp:taxon-name>, <tp:taxon-name><tp:taxon-name-part taxon-name-part-type="family">Orchidaceae</tp:taxon-name-part></tp:taxon-name>)</article-title><source>PhytoKeys</source><day>19</day><month>4</month><year>2017</year><volume>2017</volume><issue>79</issue><fpage>1</fpage><lpage>74</lpage><pub-id pub-id-type="doi">10.3897/phytokeys.79.11215</pub-id></mixed-citation></tp:treatment-meta><tp:nomenclature><label>22.</label><tp:taxon-name>
            <tp:taxon-name-part taxon-name-part-type="genus" reg="Herminium">Herminium</tp:taxon-name-part>
            <tp:taxon-name-part taxon-name-part-type="species" reg="humidicola">humidicola</tp:taxon-name-part>
          </tp:taxon-name><tp:taxon-authority>(K.Y. Lang &amp; D.S. Deng) X.H. Jin, Schuit., Raskoti &amp; L.Q. Huang, Cladistics 2015.</tp:taxon-authority><tp:nomenclature-citation-list><tp:nomenclature-citation><tp:taxon-name>
                <tp:taxon-name-part taxon-name-part-type="genus" reg="Frigidorchis">Frigidorchis</tp:taxon-name-part> <tp:taxon-name-part taxon-name-part-type="species" reg="humidicola">humidicola</tp:taxon-name-part></tp:taxon-name><comment>(K. Y. Lang &amp; D. S. Deng) Z. J. Liu &amp; S. C. Chen, J. Fairylake Bot. Gard.6 (3): 17. 2007.</comment></tp:nomenclature-citation><tp:nomenclature-citation><tp:taxon-name>
                <tp:taxon-name-part taxon-name-part-type="genus" reg="Bhutanthera">Bhutanthera</tp:taxon-name-part> <tp:taxon-name-part taxon-name-part-type="species" reg="humidicola">humidicola</tp:taxon-name-part></tp:taxon-name><comment>(K.Y. Lang &amp; D.S. Deng) Ormerod, Taiwania 48: 139. 2003.</comment></tp:nomenclature-citation></tp:nomenclature-citation-list></tp:nomenclature><tp:treatment-sec sec-type="Basionym" id="SECID0ETYDK"><title>Basionym.</title><p>
            <italic><tp:taxon-name><tp:taxon-name-part taxon-name-part-type="genus" reg="Peristylus">Peristylus</tp:taxon-name-part> <tp:taxon-name-part taxon-name-part-type="species" reg="humidicola">humidicola</tp:taxon-name-part></tp:taxon-name></italic> K. Y. Lang &amp; D. S. Deng, Novon 6: 190. 1996 (‘<italic>humidicolus</italic>’).</p></tp:treatment-sec><tp:treatment-sec sec-type="material" id="SECID0EGZDK"><title>Type.</title><p>CHINA. Qinghai, Magen county, Dawu Xiang, Muchang, SE of Magen, 3980 m, 05.08.1993, <italic>Ho et al., 807</italic> (Holotype: HNWP; Isotype: GH! [GH00243080], <named-content xmlns:xlink="http://www.w3.org/1999/xlink" content-type="dwc:institutional_code" xlink:type="simple">PE</named-content>!).</p></tp:treatment-sec><tp:treatment-sec sec-type="description" id="SECID0ETZDK"><title>Description.</title><p>Plant 3–4.5 cm tall. Tuber globose 10–12 × 5–8 mm. Stem sheathed at base, 2–3 leaved. Leaves crowded, ovate-elliptic to ovate-lanceolate, 2.5–3 × 1–1.5 cm, apex acute; petioles enclosed by 2 tubular sheaths forming a pseudostem 8–12 mm. Inflorescence 1.5–2 cm, equal or exceeding leaves, subcorymbose, densely 4–5-flowered. Flowers greenish-yellow; sepals white-margined apically; petals and lip becoming deep purple after pollination; pedicel and ovary 11–15 mm. Dorsal sepal suborbicular, 3–4.5 × 2.5 mm, margin denticulate toward apex; lateral sepals ovate-elliptic, 4 × 3 mm, slightly longer than dorsal sepal. Petals orbicular, 2–3 × ca.1.5 mm, fleshy, apex obtuse. Lip 3–4 mm, fleshy, spurred, 3-lobed toward its base; lateral lobes triangular, ca. 0.5 mm; mid-lobe lingulate-linear, 2–3 × ca. 0.7 mm; spur 1–2 mm long, rounded-obtuse. Column 1.5 mm, pollinia obovoid, caudicles short, viscidium disc like, rostellum triangular, shortly armed; stigmas clavate, situated below the rostellum. Fruit oblong, 6–10 mm long.</p></tp:treatment-sec><tp:treatment-sec sec-type="Flowering time" id="SECID0EYZDK"><title>Flowering time.</title><p>August.</p></tp:treatment-sec><tp:treatment-sec sec-type="habitat" id="SECID0E4ZDK"><title>Habitat.</title><p>Terrestrial in alpine meadows and wet valleys at elevations of 3600–4500 m.</p></tp:treatment-sec><tp:treatment-sec sec-type="distribution" id="SECID0EC1DK"><title>Distribution.</title><p>Endemic to China (Gansu, Qinghai, Tibet).</p></tp:treatment-sec><tp:treatment-sec sec-type="Specimen examined" id="SECID0EH1DK"><title>Specimen examined.</title><p>CHINA: <bold>Qinghai</bold>, Gande county, Along Road S101 from Gande to Maqin, 4172 m, 08.08.2014 <italic>Jin X. H., Jin W.T. and Cui Y.,1451</italic> (<named-content xmlns:xlink="http://www.w3.org/1999/xlink" content-type="dwc:institutional_code" xlink:type="simple">PE</named-content>).</p></tp:treatment-sec></tp:taxon-treatment>
