# Supplementary material for: A taxonomic revision of Herminium L. (Orchidoideae, Orchidaceae)
Source: PhytoKeys. 2017 Apr 19;(79):1–74. doi: 10.3897/phytokeys.79.11215 (PMC5548999; doi:10.3897/phytokeys.79.11215)
Supplement: XML Treatment for Herminium jaffreyanum [file phytokeys.79.11215-treatment30.xml]

<!DOCTYPE tp:taxon-treatment
  PUBLIC "-//TaxonX//DTD Taxonomic Treatment Publishing DTD v0 20100105//EN" "tax-treatment-NSO.dtd">
<tp:taxon-treatment xmlns:tp="http://www.plazi.org/taxpub"><tp:treatment-meta><kwd-group><label>Taxon classification</label><kwd><named-content xmlns:xlink="http://www.w3.org/1999/xlink" content-type="kingdom">Plantae</named-content></kwd><kwd><named-content xmlns:xlink="http://www.w3.org/1999/xlink" content-type="order">Asparagales</named-content></kwd><kwd><named-content xmlns:xlink="http://www.w3.org/1999/xlink" content-type="family">Orchidaceae</named-content></kwd></kwd-group><mixed-citation publication-type="journal"><person-group><name><surname>Raskoti</surname><given-names>Bhakta Bahadur</given-names></name><name><surname>Schuiteman</surname><given-names>André</given-names></name><name><surname>Jin</surname><given-names>Wei-Tao</given-names></name><name><surname>Jin</surname><given-names>Xiao-Hua</given-names></name></person-group><article-title>A taxonomic revision of <italic><tp:taxon-name><tp:taxon-name-part taxon-name-part-type="genus" reg="Herminium">Herminium</tp:taxon-name-part></tp:taxon-name></italic> L. (<tp:taxon-name><tp:taxon-name-part taxon-name-part-type="subfamily">Orchidoideae</tp:taxon-name-part></tp:taxon-name>, <tp:taxon-name><tp:taxon-name-part taxon-name-part-type="family">Orchidaceae</tp:taxon-name-part></tp:taxon-name>)</article-title><source>PhytoKeys</source><day>19</day><month>4</month><year>2017</year><volume>2017</volume><issue>79</issue><fpage>1</fpage><lpage>74</lpage><pub-id pub-id-type="doi">10.3897/phytokeys.79.11215</pub-id></mixed-citation></tp:treatment-meta><tp:nomenclature><label>23.</label><tp:taxon-name>
            <tp:taxon-name-part taxon-name-part-type="genus" reg="Herminium">Herminium</tp:taxon-name-part>
              <tp:taxon-name-part taxon-name-part-type="species" reg="jaffreyanum">jaffreyanum</tp:taxon-name-part>
            </tp:taxon-name><tp:taxon-authority>King &amp; Pantl., J. Asiat. Soc. Bengal, Pt. 2, Nat. Hist. 65: 130. 1896.</tp:taxon-authority><tp:nomenclature-citation-list><tp:nomenclature-citation><tp:taxon-name>
                <tp:taxon-name-part taxon-name-part-type="genus" reg="Monorchis">Monorchis</tp:taxon-name-part> <tp:taxon-name-part taxon-name-part-type="species" reg="jaffreyana">jaffreyana</tp:taxon-name-part></tp:taxon-name><comment>(King &amp; Pantl.) O. Schwarz. Mitt. Thuring. Bot. Ges. 1:95.1949.</comment></tp:nomenclature-citation></tp:nomenclature-citation-list></tp:nomenclature><tp:treatment-sec sec-type="material" id="SECID0EP3DK"><title>Type.</title><p>INDIA. Sikkim, near the top of Sinchal, 8600 ft, <italic>Pantling R., 237</italic> (Holotype: CAL; Isotypes: GH! [GH00100255], K! [K000079029, K000079030]).</p></tp:treatment-sec><tp:treatment-sec sec-type="description" id="SECID0EX3DK"><title>Description.</title><p>Plant 8–20 cm tall. Tuber oblong to ellipsoidal, 10–20 × 10–15 mm. Stem 6–12 cm, with tubular sheaths at base and 2 alternate leaves near middle. Leaves oblong, 10–22 × 0.7–1 cm, apex acute. Inflorescence 6–12 cm; peduncle cylindrical, with or without a peduncle scale; rachis 10–14 cm, densely many-flowered; floral bracts ovate-lanceolate, 3–7 mm, nearly equal to ovary, apex acuminate. Flowers pale green; pedicel and ovary arcuate, 3–7 mm, apex beaked. Flower 4 mm across, greenish. Dorsal sepal broadly ovate-elliptic, concave, 2–3 × 0.5–1 mm, apex obtuse, lateral sepals ovate-lanceolate, slightly oblique, 2–3 × 0.5–1 mm apex obtuse. Petals spreading, oblong, 1.5–3 × ca. 0.2–0.5 mm, apex obtuse, lip oblong, base concave and dilated, 3-lobed above middle, lateral lobes reduced, ovate; mid-lobe triangular, apex obtuse. Column 7 mm, broad, anther discrete, parallel, pollinia obovoid, caudicles very short, viscidium globose, stigma transversely oblong situated below the rostellum.</p></tp:treatment-sec><tp:treatment-sec sec-type="Flowering" id="SECID0E33DK"><title>Flowering.</title><p>July–August.</p><!--PageBreak--></tp:treatment-sec><tp:treatment-sec sec-type="habitat" id="SECID0EC4DK"><title>Habitat.</title><p>Terrestrial or epiphytic in humid area at elevations of 2500–3300 m.</p></tp:treatment-sec><tp:treatment-sec sec-type="distribution" id="SECID0EH4DK"><title>Distribution.</title><p>India, Nepal.</p></tp:treatment-sec><tp:treatment-sec sec-type="material" id="SECID0EM4DK"><title>Specimens examined.</title><p>INDIA. <bold>Sikkim</bold>, Singalila, 3048 m, 08.1892, <italic>Pantling R., 237</italic> (K); Sikkim, 2134 m, <italic>Hooker J.D., 279</italic> (K-LINDL); Singalila, 3050 m, 08.1896, <italic>Pantling R., 237</italic> (E); Darjeeling, “Rungbool” (?), 2150 m, 8.1878, <italic>Gamble J. S., 3967A</italic> (K).</p><p>NEPAL: <bold>Koshi</bold>, Terhthum district, Tute Deurali, 2500 m, 29.08.2007, <italic>Raskoti B.B., 020139</italic> (<named-content xmlns:xlink="http://www.w3.org/1999/xlink" content-type="dwc:institutional_code" xlink:type="simple">KATH</named-content>).</p></tp:treatment-sec><tp:treatment-sec sec-type="notes" id="SECID0EH5DK"><title>Note.</title><p>There are several specimens in various herbaria labelled as <italic>Pantling 237</italic>, but these are all from localities and elevations not corresponding to the locality and elevation cited in the protologue. Therefore, these are not isotype specimens.</p></tp:treatment-sec></tp:taxon-treatment>
