# Supplementary material for: A taxonomic revision of Herminium L. (Orchidoideae, Orchidaceae)
Source: PhytoKeys. 2017 Apr 19;(79):1–74. doi: 10.3897/phytokeys.79.11215 (PMC5548999; doi:10.3897/phytokeys.79.11215)
Supplement: XML Treatment for Herminium josephi [file phytokeys.79.11215-treatment31.xml]

<!DOCTYPE tp:taxon-treatment
  PUBLIC "-//TaxonX//DTD Taxonomic Treatment Publishing DTD v0 20100105//EN" "tax-treatment-NSO.dtd">
<tp:taxon-treatment xmlns:tp="http://www.plazi.org/taxpub"><tp:treatment-meta><kwd-group><label>Taxon classification</label><kwd><named-content xmlns:xlink="http://www.w3.org/1999/xlink" content-type="kingdom">Plantae</named-content></kwd><kwd><named-content xmlns:xlink="http://www.w3.org/1999/xlink" content-type="order">Asparagales</named-content></kwd><kwd><named-content xmlns:xlink="http://www.w3.org/1999/xlink" content-type="family">Orchidaceae</named-content></kwd></kwd-group><mixed-citation publication-type="journal"><person-group><name><surname>Raskoti</surname><given-names>Bhakta Bahadur</given-names></name><name><surname>Schuiteman</surname><given-names>André</given-names></name><name><surname>Jin</surname><given-names>Wei-Tao</given-names></name><name><surname>Jin</surname><given-names>Xiao-Hua</given-names></name></person-group><article-title>A taxonomic revision of <italic><tp:taxon-name><tp:taxon-name-part taxon-name-part-type="genus" reg="Herminium">Herminium</tp:taxon-name-part></tp:taxon-name></italic> L. (<tp:taxon-name><tp:taxon-name-part taxon-name-part-type="subfamily">Orchidoideae</tp:taxon-name-part></tp:taxon-name>, <tp:taxon-name><tp:taxon-name-part taxon-name-part-type="family">Orchidaceae</tp:taxon-name-part></tp:taxon-name>)</article-title><source>PhytoKeys</source><day>19</day><month>4</month><year>2017</year><volume>2017</volume><issue>79</issue><fpage>1</fpage><lpage>74</lpage><pub-id pub-id-type="doi">10.3897/phytokeys.79.11215</pub-id></mixed-citation></tp:treatment-meta><tp:nomenclature><label>24.</label><tp:taxon-name>
            <tp:taxon-name-part taxon-name-part-type="genus" reg="Herminium">Herminium</tp:taxon-name-part>
            <tp:taxon-name-part taxon-name-part-type="species" reg="josephi">josephi</tp:taxon-name-part>
          </tp:taxon-name><tp:taxon-authority>Rchb.f., Flora 55: 276. 1872.</tp:taxon-authority><xref ref-type="fig" rid="F6">Figs 6D</xref><xref ref-type="fig" rid="F8">, 7D</xref><xref ref-type="fig" rid="F10">, 8D</xref><xref ref-type="fig" rid="F10">, 8G</xref><xref ref-type="fig" rid="F12">, 9D</xref><xref ref-type="fig" rid="F14">, 10B</xref><xref ref-type="fig" rid="F15">, 11A</xref><!--PageBreak--><tp:nomenclature-citation-list><tp:nomenclature-citation><tp:taxon-name>
                <tp:taxon-name-part taxon-name-part-type="genus" reg="Monorchis">Monorchis</tp:taxon-name-part> <tp:taxon-name-part taxon-name-part-type="species" reg="josephi">josephi</tp:taxon-name-part></tp:taxon-name><comment>(Rchb.f.) O. Schwarz, Mitt. Thüring. Bot. Ges. 1: 95. 1949.</comment></tp:nomenclature-citation><tp:nomenclature-citation><tp:taxon-name>
                <tp:taxon-name-part taxon-name-part-type="genus" reg="Androcorys">Androcorys</tp:taxon-name-part> <tp:taxon-name-part taxon-name-part-type="species" reg="josephi">josephi</tp:taxon-name-part></tp:taxon-name><comment>(Rchb.f.) Agrawala &amp; H.J. Chowdhery, Kew Bull. 65: 106.2010.</comment></tp:nomenclature-citation><tp:nomenclature-citation><tp:taxon-name>
                <tp:taxon-name-part taxon-name-part-type="genus" reg="Herminium">Herminium</tp:taxon-name-part> <tp:taxon-name-part taxon-name-part-type="species" reg="grandiflorum">grandiflorum</tp:taxon-name-part></tp:taxon-name><comment>Lindl. ex Hook.f., Fl. Brit. India 6: 129.1890, nom. invalid.</comment></tp:nomenclature-citation><tp:nomenclature-citation><tp:taxon-name>
                <tp:taxon-name-part taxon-name-part-type="genus" reg="Herminium">Herminium</tp:taxon-name-part> <tp:taxon-name-part taxon-name-part-type="species" reg="duthiei">duthiei</tp:taxon-name-part></tp:taxon-name><comment>Hook. f., Fl. Brit. India 6: 130. 1890, <italic>syn. nov</italic>. Type: INDIA. Garwhal, near Kuris pass, 11000–12000 ft, 10.09.1885, <italic>Duthie J. F., 4424</italic> (Holotype: K! [K000079026]).</comment></tp:nomenclature-citation><tp:nomenclature-citation><tp:taxon-name>
                <tp:taxon-name-part taxon-name-part-type="genus" reg="Peristylus">Peristylus</tp:taxon-name-part> <tp:taxon-name-part taxon-name-part-type="species" reg="duthiei">duthiei</tp:taxon-name-part></tp:taxon-name><comment>(Hook.f.) Deva &amp; H.B. Naithani, Orchid Fl. N.W. Himalaya: 181.1986, <italic>syn. nov</italic>.</comment></tp:nomenclature-citation><tp:nomenclature-citation><tp:taxon-name>
                <tp:taxon-name-part taxon-name-part-type="genus" reg="Monorchis">Monorchis</tp:taxon-name-part> <tp:taxon-name-part taxon-name-part-type="species" reg="duthiei">duthiei</tp:taxon-name-part></tp:taxon-name><comment>(Hook.f.) O. Schwarz, Mitt. Thüring. Bot. Ges. 1: 95.1949, <italic>syn. nov</italic>.</comment></tp:nomenclature-citation><tp:nomenclature-citation><tp:taxon-name>
                <tp:taxon-name-part taxon-name-part-type="genus" reg="Herminium">Herminium</tp:taxon-name-part> <tp:taxon-name-part taxon-name-part-type="species" reg="forrestii">forrestii</tp:taxon-name-part></tp:taxon-name><comment>Schltr., Notes Roy. Bot. Gard. Edinburgh 5: 96.1912. Type: CHINA. Yunnan, Lichiang Range, <italic>Forrest G., 2590</italic> (Holotype: E! [E00059065]; Isotype: K! [K000079036]).</comment></tp:nomenclature-citation><tp:nomenclature-citation><tp:taxon-name>
                <tp:taxon-name-part taxon-name-part-type="genus" reg="Monorchis">Monorchis</tp:taxon-name-part> <tp:taxon-name-part taxon-name-part-type="species" reg="forrestii">forrestii</tp:taxon-name-part></tp:taxon-name><comment>(Schltr.) O. Schwarz, Mitt. Thüring. Bot. Ges. 1: 95.1949.</comment></tp:nomenclature-citation></tp:nomenclature-citation-list></tp:nomenclature><tp:treatment-sec sec-type="material" id="SECID0EAEEK"><title>Type.</title><p>INDIA. Sikkim, <italic>Hooker, 264</italic> (Holotype: K-LINDL! [K000079043]; Isotypes: K! [K000881604], GH! [GH00100256], P! [P00378620]).</p></tp:treatment-sec><tp:treatment-sec sec-type="description" id="SECID0EIEEK"><title>Description.</title><p>Plant 5–26 cm tall. Tubers ovoid, 10–15 × 5–10 mm. Stem with 2 or 3 tubular sheaths and 2 leaves at base. Leaves opposite or subopposite, oblong-elliptic, sphathulate or lanceolate, 2.5–10 × 0.5–2 cm, apex acute. Inflorescence 6–20 cm; peduncle cylindrical, ebracteate; rachis 1.5–5 cm, subdensely many-flowered; floral bracts ovate-triangular, 2–3 mm, much shorter than pedicel and ovary, apex acute. Flowers green to yellowish green; pedicel and ovary twisted, 4–6 mm, apex strongly beaked. Dorsal sepal broadly ovate, 2.5–3.5 × 1.5–2 mm, apex obtuse; lateral sepals lanceolate, oblique, 3–4.5 × 1–1.5 mm, apex obtuse. Petals ovate-lanceolate, falcate, 3–3.5 × 1–1.5 mm, apex acute. Lip entire, ovate, (3–)4–5 × (2–)3–4 mm, disk with 2 closely spaced, parallel, longitudinal keels in basal half, apex acute. Column 1–1.5 mm; pollinia obovoid; caudicles short, viscidia involute, hornlike, rostellum triangular, stigma transversely oblong, situated below the rostellum.</p></tp:treatment-sec><tp:treatment-sec sec-type="Flowering time" id="SECID0ENEEK"><title>Flowering time.</title><p>July–September.</p></tp:treatment-sec><tp:treatment-sec sec-type="habitat" id="SECID0ESEEK"><title>Habitat.</title><p>Terrestrial in <italic><tp:taxon-name><tp:taxon-name-part taxon-name-part-type="genus" reg="Quercus">Quercus</tp:taxon-name-part></tp:taxon-name>-<tp:taxon-name><tp:taxon-name-part taxon-name-part-type="genus" reg="Abies">Abies</tp:taxon-name-part></tp:taxon-name></italic> forests, forest margins, and alpine meadows at elevations of 1200–4550 m.</p></tp:treatment-sec><tp:treatment-sec sec-type="distribution" id="SECID0EFFEK"><title>Distribution.</title><p>Bhutan, China, India, Nepal.</p></tp:treatment-sec><tp:treatment-sec sec-type="material" id="SECID0EKFEK"><title>Selected specimens examined.</title><p>BHUTAN: Phoji Ding, 3720 m, 03.08.1971, <italic>Ramesh Bedi, 618</italic> (K); Gasa Dist., W of Thanza, 4140 m, 04.09.2000, <italic>Miehe G. &amp; Miehe S., 00-350-30</italic> (K).</p><p>CHINA: <bold>Sichuan</bold>, Kangding county, 3300 m, 26.07.1934, <italic>Smith H., 10832</italic> (<named-content xmlns:xlink="http://www.w3.org/1999/xlink" content-type="dwc:institutional_code" xlink:type="simple">PE</named-content>); Muli county, 2800 m, 02.08.1937, <italic>Yu C. T., 7550</italic> (<named-content xmlns:xlink="http://www.w3.org/1999/xlink" content-type="dwc:institutional_code" xlink:type="simple">PE</named-content>); <bold>Tibet</bold>, Gyirong county, 3100 m, 20.07.1975, <italic>Qinghai-Tibet Team, 7665</italic> (<named-content xmlns:xlink="http://www.w3.org/1999/xlink" content-type="dwc:institutional_code" xlink:type="simple">PE</named-content>); Mainming, Namchabarwa NW slope, Pei No. 4 village - Nam La Tso, 3920 m, 12.09.1989, <italic>Dickoré B, 4983</italic> (K); Yadong, Chumbi Valley, Kala Gompa, 3350 m, 22.06.1945, <italic>Bor</italic> and <italic>Kirat Ram, 19707</italic> (K); Yatung to Gantsa, 3050–3650 m, 04.08.1936, <italic>Spencer Chapman F., 472</italic> (K); Zayu county, Sangjiu, 3400 m, <italic>Jin X. H., Wang L. S., Wang Q. et al., ST2778</italic> (<named-content xmlns:xlink="http://www.w3.org/1999/xlink" content-type="dwc:institutional_code" xlink:type="simple">PE</named-content>); Zayu county, 4131 m, 29.08.2010, <italic>Jin X. H., Liu B., Quan X., Sun M., Zhao W., SET-ET 1029</italic> (<named-content xmlns:xlink="http://www.w3.org/1999/xlink" content-type="dwc:institutional_code" xlink:type="simple">PE</named-content>); Champitang, 3650 m, 01.08.1936, <italic>Spencer Chapman F., 823</italic> (K); <bold>Yunnan</bold>, Che-tso-lo, 1200 m, 14.09.1924, <italic>Tsai H. T., 58580</italic> (K); Fugong county, 4000 m, 24.08.1934, <italic>Tsai H. T., 58146</italic> (<named-content xmlns:xlink="http://www.w3.org/1999/xlink" content-type="dwc:institutional_code" xlink:type="simple">PE</named-content>); Lijiang, 3500 m, 03.08.1981, <italic>Beijing Hengduan Mountain Team, 02547</italic> (<named-content xmlns:xlink="http://www.w3.org/1999/xlink" content-type="dwc:institutional_code" xlink:type="simple">PE</named-content>); Weixi Lisu county, 3200 m, 19.07.1981, <italic>Beijing Hengduan Mountain Team, 01668</italic> (<named-content xmlns:xlink="http://www.w3.org/1999/xlink" content-type="dwc:institutional_code" xlink:type="simple">PE</named-content>).</p><p>INDIA. <bold>Sikkim</bold>, Lachen, 3353 m, 12.07.1849, <italic>Hooker J. D., sn</italic> (K); Lachen, 3048–4267 m, 31.07.1849, <italic>Hooker J. D., sn</italic> (K); Sikkim, 3048–4267 m, <italic>Hooker J. D., 264</italic> (K).</p><p>NEPAL: <bold>Bagamati</bold>, Rasuwa District, Ghodatabela, 3000 m, <italic>Saiju H. K. and Roy B., 38</italic> (<named-content xmlns:xlink="http://www.w3.org/1999/xlink" content-type="dwc:institutional_code" xlink:type="simple">KATH</named-content>); Rasuwa District, Langtang, 3550 m, 13.07.2001, <italic>Bhatta G. D., Karkee D. B. and Pradhan N. B., 119 B</italic> (<named-content xmlns:xlink="http://www.w3.org/1999/xlink" content-type="dwc:institutional_code" xlink:type="simple">KATH</named-content>); <bold>Gandaki</bold>, Kaski District, Ghorepani-Pun Hill, 3100 m, 13.07.1983, <italic>Rajbhandari K. R., 7677</italic> (<named-content xmlns:xlink="http://www.w3.org/1999/xlink" content-type="dwc:institutional_code" xlink:type="simple">KATH</named-content>); <bold>Janakpur</bold>, Dolakha District, Chutra-Charikot, 3820 m, 22.06.1980, <italic>Shakya P. R. and Roy B., 8563</italic> (<named-content xmlns:xlink="http://www.w3.org/1999/xlink" content-type="dwc:institutional_code" xlink:type="simple">KATH</named-content>); Dolakha District, Kalinchok Danda, 3600 m, 01.07.1975, <italic>Shakya P. R., Rajbhandari K. R., Pradhan P. and Saiju H. K., 2747</italic> (<named-content xmlns:xlink="http://www.w3.org/1999/xlink" content-type="dwc:institutional_code" xlink:type="simple">KATH</named-content>); <bold>Sagarmatha</bold>, Solukhumbu District, Tanboche-Firiche, 4550 m, <italic>Banerji M. L. and Shakya P. R., 5687</italic> (<named-content xmlns:xlink="http://www.w3.org/1999/xlink" content-type="dwc:institutional_code" xlink:type="simple">KATH</named-content>), Solukhumbu district, 4000 m, 22.08.1995, <italic>Miyamoto et al., 9592370</italic> (TI); <bold>Seti</bold>, Darchula District, Chheti-Nechchra, 3400 m, 22.08.1984, <italic>Shakya P.R., Adhikari M. K. and Subedhi N. N., 8014</italic> (<named-content xmlns:xlink="http://www.w3.org/1999/xlink" content-type="dwc:institutional_code" xlink:type="simple">KATH</named-content>).</p></tp:treatment-sec><tp:treatment-sec sec-type="notes" id="SECID0EJKEK"><title>Note.</title><p>While the type material of <italic><tp:taxon-name><tp:taxon-name-part taxon-name-part-type="genus" reg="Herminium">H.</tp:taxon-name-part> <tp:taxon-name-part taxon-name-part-type="species" reg="duthiei">duthiei</tp:taxon-name-part></tp:taxon-name></italic> is referable to <italic><tp:taxon-name><tp:taxon-name-part taxon-name-part-type="genus" reg="Herminium">H.</tp:taxon-name-part> <tp:taxon-name-part taxon-name-part-type="species" reg="josephi">josephi</tp:taxon-name-part></tp:taxon-name></italic>, albeit a small-flowered form, most specimens in herbaria labelled as <italic><tp:taxon-name><tp:taxon-name-part taxon-name-part-type="genus" reg="Herminium">H.</tp:taxon-name-part> <tp:taxon-name-part taxon-name-part-type="species" reg="duthiei">duthiei</tp:taxon-name-part></tp:taxon-name></italic> are in fact <italic><tp:taxon-name><tp:taxon-name-part taxon-name-part-type="genus" reg="Herminium">H.</tp:taxon-name-part> <tp:taxon-name-part taxon-name-part-type="species" reg="macrophyllum">macrophyllum</tp:taxon-name-part></tp:taxon-name></italic>. It is possible that some degree of hybridization occurs between the two species.</p></tp:treatment-sec><tp:treatment-sec><!--Section generated to contain objects referenced in tp:taxon-treatment.--><fig id="F6" position="float" orientation="portrait"><label>Figure 6.</label><caption><p>Dorsal sepal of <italic><tp:taxon-name><tp:taxon-name-part taxon-name-part-type="genus" reg="Herminium">Herminium</tp:taxon-name-part></tp:taxon-name></italic>. <bold>A</bold> <italic><tp:taxon-name><tp:taxon-name-part taxon-name-part-type="genus" reg="Herminium">H.</tp:taxon-name-part> <tp:taxon-name-part taxon-name-part-type="species" reg="monorchis">monorchis</tp:taxon-name-part></tp:taxon-name></italic> <bold>B</bold> <italic><tp:taxon-name><tp:taxon-name-part taxon-name-part-type="genus" reg="Herminium">H.</tp:taxon-name-part> <tp:taxon-name-part taxon-name-part-type="species" reg="chloranthum">chloranthum</tp:taxon-name-part></tp:taxon-name></italic> <bold>C</bold> <italic><tp:taxon-name><tp:taxon-name-part taxon-name-part-type="genus" reg="Herminium">H.</tp:taxon-name-part> <tp:taxon-name-part taxon-name-part-type="species" reg="pygmaeum">pygmaeum</tp:taxon-name-part></tp:taxon-name></italic> <bold>D</bold> <italic><tp:taxon-name><tp:taxon-name-part taxon-name-part-type="genus" reg="Herminium">H.</tp:taxon-name-part> <tp:taxon-name-part taxon-name-part-type="species" reg="josephi">josephi</tp:taxon-name-part></tp:taxon-name></italic> <bold>E</bold> <italic><tp:taxon-name><tp:taxon-name-part taxon-name-part-type="genus" reg="Herminium">H.</tp:taxon-name-part> <tp:taxon-name-part taxon-name-part-type="species" reg="monophyllum">monophyllum</tp:taxon-name-part></tp:taxon-name></italic> <bold>F</bold> <italic><tp:taxon-name><tp:taxon-name-part taxon-name-part-type="genus" reg="Herminium">H.</tp:taxon-name-part> <tp:taxon-name-part taxon-name-part-type="species" reg="lanceum">lanceum</tp:taxon-name-part></tp:taxon-name></italic> <bold>G</bold> <italic><tp:taxon-name><tp:taxon-name-part taxon-name-part-type="genus" reg="Herminium">H.</tp:taxon-name-part> <tp:taxon-name-part taxon-name-part-type="species" reg="macrophyllum">macrophyllum</tp:taxon-name-part></tp:taxon-name></italic> <bold>H</bold> <italic><tp:taxon-name><tp:taxon-name-part taxon-name-part-type="genus" reg="Herminium">H.</tp:taxon-name-part> <tp:taxon-name-part taxon-name-part-type="species" reg="glossophyllum">glossophyllum</tp:taxon-name-part></tp:taxon-name></italic> <bold>I</bold> <italic><tp:taxon-name><tp:taxon-name-part taxon-name-part-type="genus" reg="Herminium">H.</tp:taxon-name-part> <tp:taxon-name-part taxon-name-part-type="species" reg="coeloceras">coeloceras</tp:taxon-name-part></tp:taxon-name></italic> <bold>J</bold> <italic><tp:taxon-name><tp:taxon-name-part taxon-name-part-type="genus" reg="Herminium">H.</tp:taxon-name-part> <tp:taxon-name-part taxon-name-part-type="species" reg="fallax">fallax</tp:taxon-name-part></tp:taxon-name></italic> <bold>K</bold> <italic><tp:taxon-name><tp:taxon-name-part taxon-name-part-type="genus" reg="Herminium">H.</tp:taxon-name-part> <tp:taxon-name-part taxon-name-part-type="species" reg="handelii">handelii</tp:taxon-name-part></tp:taxon-name></italic> <bold>L</bold> <italic><tp:taxon-name><tp:taxon-name-part taxon-name-part-type="genus" reg="Herminium">H.</tp:taxon-name-part> <tp:taxon-name-part taxon-name-part-type="species" reg="elisabethae">elisabethae</tp:taxon-name-part></tp:taxon-name></italic> <bold>M</bold> <italic><tp:taxon-name><tp:taxon-name-part taxon-name-part-type="genus" reg="Herminium">H.</tp:taxon-name-part> <tp:taxon-name-part taxon-name-part-type="species" reg="himalayanum">himalayanum</tp:taxon-name-part></tp:taxon-name></italic> <bold>N</bold> <italic><tp:taxon-name><tp:taxon-name-part taxon-name-part-type="genus" reg="Herminium">H.</tp:taxon-name-part> <tp:taxon-name-part taxon-name-part-type="species" reg="clavigerum">clavigerum</tp:taxon-name-part></tp:taxon-name></italic> <bold>O</bold> <italic><tp:taxon-name><tp:taxon-name-part taxon-name-part-type="genus" reg="Herminium">H.</tp:taxon-name-part> <tp:taxon-name-part taxon-name-part-type="species" reg="quinquelobum">quinquelobum</tp:taxon-name-part></tp:taxon-name></italic> <bold>P</bold> <italic><tp:taxon-name><tp:taxon-name-part taxon-name-part-type="genus" reg="Herminium">H.</tp:taxon-name-part> <tp:taxon-name-part taxon-name-part-type="species" reg="macrophyllum">macrophyllum</tp:taxon-name-part></tp:taxon-name></italic> <bold>Q</bold> <italic><tp:taxon-name><tp:taxon-name-part taxon-name-part-type="genus" reg="Herminium">H.</tp:taxon-name-part> <tp:taxon-name-part taxon-name-part-type="species" reg="mannii">mannii</tp:taxon-name-part></tp:taxon-name></italic> <bold>R</bold> <italic><tp:taxon-name><tp:taxon-name-part taxon-name-part-type="genus" reg="Herminium">H.</tp:taxon-name-part> <tp:taxon-name-part taxon-name-part-type="species" reg="biporosum">biporosum</tp:taxon-name-part></tp:taxon-name>.</italic></p></caption><graphic xmlns:xlink="http://www.w3.org/1999/xlink" xlink:href="phytokeys-079-001-g006.jpg" position="float" orientation="portrait" xlink:type="simple" id="oo_132324.jpg"/></fig><fig id="F8" position="float" orientation="portrait"><label>Figure 7.</label><caption><p>Lateral sepal of <italic><tp:taxon-name><tp:taxon-name-part taxon-name-part-type="genus" reg="Herminium">Herminium</tp:taxon-name-part></tp:taxon-name></italic>. <bold>A</bold> <italic><tp:taxon-name><tp:taxon-name-part taxon-name-part-type="genus" reg="Herminium">H.</tp:taxon-name-part> <tp:taxon-name-part taxon-name-part-type="species" reg="monorchis">monorchis</tp:taxon-name-part></tp:taxon-name></italic> <bold>B</bold> <italic><tp:taxon-name><tp:taxon-name-part taxon-name-part-type="genus" reg="Herminium">H.</tp:taxon-name-part> <tp:taxon-name-part taxon-name-part-type="species" reg="chloranthum">chloranthum</tp:taxon-name-part></tp:taxon-name></italic> <bold>C</bold> <italic><tp:taxon-name><tp:taxon-name-part taxon-name-part-type="genus" reg="Herminium">H.</tp:taxon-name-part> <tp:taxon-name-part taxon-name-part-type="species" reg="pygmaeum">pygmaeum</tp:taxon-name-part></tp:taxon-name></italic> <bold>D</bold> <italic><tp:taxon-name><tp:taxon-name-part taxon-name-part-type="genus" reg="Herminium">H.</tp:taxon-name-part> <tp:taxon-name-part taxon-name-part-type="species" reg="josephi">josephi</tp:taxon-name-part></tp:taxon-name></italic> <bold>E</bold> <italic><tp:taxon-name><tp:taxon-name-part taxon-name-part-type="genus" reg="Herminium">H.</tp:taxon-name-part> <tp:taxon-name-part taxon-name-part-type="species" reg="monophyllum">monophyllum</tp:taxon-name-part></tp:taxon-name></italic> <bold>F</bold> <italic><tp:taxon-name><tp:taxon-name-part taxon-name-part-type="genus" reg="Herminium">H.</tp:taxon-name-part> <tp:taxon-name-part taxon-name-part-type="species" reg="lanceum">lanceum</tp:taxon-name-part></tp:taxon-name></italic> <bold>G</bold> <italic><tp:taxon-name><tp:taxon-name-part taxon-name-part-type="genus" reg="Herminium">H.</tp:taxon-name-part> <tp:taxon-name-part taxon-name-part-type="species" reg="macrophyllum">macrophyllum</tp:taxon-name-part></tp:taxon-name></italic> <bold>H</bold> <italic><tp:taxon-name><tp:taxon-name-part taxon-name-part-type="genus" reg="Herminium">H.</tp:taxon-name-part> <tp:taxon-name-part taxon-name-part-type="species" reg="glossophyllum">glossophyllum</tp:taxon-name-part></tp:taxon-name></italic> <bold>I</bold> <italic><tp:taxon-name><tp:taxon-name-part taxon-name-part-type="genus" reg="Herminium">H.</tp:taxon-name-part> <tp:taxon-name-part taxon-name-part-type="species" reg="coeloceras">coeloceras</tp:taxon-name-part></tp:taxon-name></italic> <bold>J</bold> <italic><tp:taxon-name><tp:taxon-name-part taxon-name-part-type="genus" reg="Herminium">H.</tp:taxon-name-part> <tp:taxon-name-part taxon-name-part-type="species" reg="fallax">fallax</tp:taxon-name-part></tp:taxon-name></italic> <bold>K</bold> <italic><tp:taxon-name><tp:taxon-name-part taxon-name-part-type="genus" reg="Herminium">H.</tp:taxon-name-part> <tp:taxon-name-part taxon-name-part-type="species" reg="gracile">gracile</tp:taxon-name-part></tp:taxon-name></italic> <bold>L</bold> <italic><tp:taxon-name><tp:taxon-name-part taxon-name-part-type="genus" reg="Herminium">H.</tp:taxon-name-part> <tp:taxon-name-part taxon-name-part-type="species" reg="elisabethae">elisabethae</tp:taxon-name-part></tp:taxon-name></italic> <bold>M</bold> <italic><tp:taxon-name><tp:taxon-name-part taxon-name-part-type="genus" reg="Herminium">H.</tp:taxon-name-part> <tp:taxon-name-part taxon-name-part-type="species" reg="himalayanum">himalayanum</tp:taxon-name-part></tp:taxon-name></italic> <bold>N</bold> <italic><tp:taxon-name><tp:taxon-name-part taxon-name-part-type="genus" reg="Herminium">H.</tp:taxon-name-part> <tp:taxon-name-part taxon-name-part-type="species" reg="clavigerum">clavigerum</tp:taxon-name-part></tp:taxon-name></italic> <bold>O</bold> <italic><tp:taxon-name><tp:taxon-name-part taxon-name-part-type="genus" reg="Herminium">H.</tp:taxon-name-part> <tp:taxon-name-part taxon-name-part-type="species" reg="quinquelobum">quinquelobum</tp:taxon-name-part></tp:taxon-name></italic> <bold>P</bold> <italic><tp:taxon-name><tp:taxon-name-part taxon-name-part-type="genus" reg="Herminium">H.</tp:taxon-name-part> <tp:taxon-name-part taxon-name-part-type="species" reg="macrophyllum">macrophyllum</tp:taxon-name-part></tp:taxon-name></italic> <bold>Q</bold> <italic><tp:taxon-name><tp:taxon-name-part taxon-name-part-type="genus" reg="Herminium">H.</tp:taxon-name-part> <tp:taxon-name-part taxon-name-part-type="species" reg="lanceum">lanceum</tp:taxon-name-part></tp:taxon-name></italic> <bold>R</bold> <italic><tp:taxon-name><tp:taxon-name-part taxon-name-part-type="genus" reg="Herminium">H.</tp:taxon-name-part> <tp:taxon-name-part taxon-name-part-type="species" reg="biporosum">biporosum</tp:taxon-name-part></tp:taxon-name></italic>.</p></caption><graphic xmlns:xlink="http://www.w3.org/1999/xlink" xlink:href="phytokeys-079-001-g007.jpg" position="float" orientation="portrait" xlink:type="simple" id="oo_132337.jpg"/></fig><fig id="F10" position="float" orientation="portrait"><label>Figure 8.</label><caption><p>Petal of <italic><tp:taxon-name><tp:taxon-name-part taxon-name-part-type="genus" reg="Herminium">Herminium</tp:taxon-name-part></tp:taxon-name></italic>. <bold>A</bold> <italic><tp:taxon-name><tp:taxon-name-part taxon-name-part-type="genus" reg="Herminium">H.</tp:taxon-name-part> <tp:taxon-name-part taxon-name-part-type="species" reg="monorchis">monorchis</tp:taxon-name-part></tp:taxon-name></italic> <bold>B</bold> <italic><tp:taxon-name><tp:taxon-name-part taxon-name-part-type="genus" reg="Herminium">H.</tp:taxon-name-part> <tp:taxon-name-part taxon-name-part-type="species" reg="chloranthum">chloranthum</tp:taxon-name-part></tp:taxon-name></italic> <bold>C</bold> <italic><tp:taxon-name><tp:taxon-name-part taxon-name-part-type="genus" reg="Herminium">H.</tp:taxon-name-part> <tp:taxon-name-part taxon-name-part-type="species" reg="pygmaeum">pygmaeum</tp:taxon-name-part></tp:taxon-name></italic> <bold>D</bold> <italic><tp:taxon-name><tp:taxon-name-part taxon-name-part-type="genus" reg="Herminium">H.</tp:taxon-name-part> <tp:taxon-name-part taxon-name-part-type="species" reg="josephi">josephi</tp:taxon-name-part></tp:taxon-name></italic> <bold>E</bold> <italic><tp:taxon-name><tp:taxon-name-part taxon-name-part-type="genus" reg="Herminium">H.</tp:taxon-name-part> <tp:taxon-name-part taxon-name-part-type="species" reg="monophyllum">monophyllum</tp:taxon-name-part></tp:taxon-name></italic> <bold>F</bold> <italic><tp:taxon-name><tp:taxon-name-part taxon-name-part-type="genus" reg="Herminium">H.</tp:taxon-name-part> <tp:taxon-name-part taxon-name-part-type="species" reg="lanceum">lanceum</tp:taxon-name-part></tp:taxon-name></italic> <bold>G</bold> <italic><tp:taxon-name><tp:taxon-name-part taxon-name-part-type="genus" reg="Herminium">H.</tp:taxon-name-part> <tp:taxon-name-part taxon-name-part-type="species" reg="josephi">josephi</tp:taxon-name-part></tp:taxon-name></italic> <bold>H</bold> <italic><tp:taxon-name><tp:taxon-name-part taxon-name-part-type="genus" reg="Herminium">H.</tp:taxon-name-part> <tp:taxon-name-part taxon-name-part-type="species" reg="coiloglossum">coiloglossum</tp:taxon-name-part></tp:taxon-name></italic> <bold>I</bold> <italic><tp:taxon-name><tp:taxon-name-part taxon-name-part-type="genus" reg="Herminium">H.</tp:taxon-name-part> <tp:taxon-name-part taxon-name-part-type="species" reg="coeloceras">coeloceras</tp:taxon-name-part></tp:taxon-name></italic> <bold>J</bold> <italic><tp:taxon-name><tp:taxon-name-part taxon-name-part-type="genus" reg="Herminium">H.</tp:taxon-name-part> <tp:taxon-name-part taxon-name-part-type="species" reg="fallax">fallax</tp:taxon-name-part></tp:taxon-name></italic> <bold>K</bold> <italic><tp:taxon-name><tp:taxon-name-part taxon-name-part-type="genus" reg="Herminium">H.</tp:taxon-name-part> <tp:taxon-name-part taxon-name-part-type="species" reg="himalayanum">himalayanum</tp:taxon-name-part></tp:taxon-name></italic> <bold>L</bold> <italic><tp:taxon-name><tp:taxon-name-part taxon-name-part-type="genus" reg="Herminium">H.</tp:taxon-name-part> <tp:taxon-name-part taxon-name-part-type="species" reg="elisabethae">elisabethae</tp:taxon-name-part></tp:taxon-name></italic> <bold>M</bold> <italic><tp:taxon-name><tp:taxon-name-part taxon-name-part-type="genus" reg="Herminium">H.</tp:taxon-name-part> <tp:taxon-name-part taxon-name-part-type="species" reg="alaschanicum">alaschanicum</tp:taxon-name-part></tp:taxon-name></italic> <bold>N</bold> <italic><tp:taxon-name><tp:taxon-name-part taxon-name-part-type="genus" reg="Herminium">H.</tp:taxon-name-part> <tp:taxon-name-part taxon-name-part-type="species" reg="ophioglossoides">ophioglossoides</tp:taxon-name-part></tp:taxon-name></italic> <bold>O</bold> <italic><tp:taxon-name><tp:taxon-name-part taxon-name-part-type="genus" reg="Herminium">H.</tp:taxon-name-part> <tp:taxon-name-part taxon-name-part-type="species" reg="quinquelobum">quinquelobum</tp:taxon-name-part></tp:taxon-name></italic> <bold>P</bold> <italic><tp:taxon-name><tp:taxon-name-part taxon-name-part-type="genus" reg="Herminium">H.</tp:taxon-name-part> <tp:taxon-name-part taxon-name-part-type="species" reg="macrophyllum">macrophyllum</tp:taxon-name-part></tp:taxon-name></italic> <bold>Q</bold> <italic><tp:taxon-name><tp:taxon-name-part taxon-name-part-type="genus" reg="Herminium">H.</tp:taxon-name-part> <tp:taxon-name-part taxon-name-part-type="species" reg="ecalcaratum">ecalcaratum</tp:taxon-name-part></tp:taxon-name></italic> <bold>R</bold> <italic><tp:taxon-name><tp:taxon-name-part taxon-name-part-type="genus" reg="Herminium">H.</tp:taxon-name-part> <tp:taxon-name-part taxon-name-part-type="species" reg="biporosum">biporosum</tp:taxon-name-part></tp:taxon-name></italic></p></caption><graphic xmlns:xlink="http://www.w3.org/1999/xlink" xlink:href="phytokeys-079-001-g008.jpg" position="float" orientation="portrait" xlink:type="simple" id="oo_132348.jpg"/></fig><fig id="F12" position="float" orientation="portrait"><label>Figure 9.</label><caption><p>Lip of <italic><tp:taxon-name><tp:taxon-name-part taxon-name-part-type="genus" reg="Herminium">Herminium</tp:taxon-name-part></tp:taxon-name></italic>. <bold>A</bold> <italic><tp:taxon-name><tp:taxon-name-part taxon-name-part-type="genus" reg="Herminium">H.</tp:taxon-name-part> <tp:taxon-name-part taxon-name-part-type="species" reg="monorchis">monorchis</tp:taxon-name-part></tp:taxon-name></italic> <bold>B</bold> <italic><tp:taxon-name><tp:taxon-name-part taxon-name-part-type="genus" reg="Herminium">H.</tp:taxon-name-part> <tp:taxon-name-part taxon-name-part-type="species" reg="chloranthum">chloranthum</tp:taxon-name-part></tp:taxon-name></italic> <bold>C</bold> <italic><tp:taxon-name><tp:taxon-name-part taxon-name-part-type="genus" reg="Herminium">H.</tp:taxon-name-part> <tp:taxon-name-part taxon-name-part-type="species" reg="pygmaeum">pygmaeum</tp:taxon-name-part></tp:taxon-name></italic> <bold>D</bold> <italic><tp:taxon-name><tp:taxon-name-part taxon-name-part-type="genus" reg="Herminium">H.</tp:taxon-name-part> <tp:taxon-name-part taxon-name-part-type="species" reg="josephi">josephi</tp:taxon-name-part></tp:taxon-name></italic> <bold>E</bold> <italic><tp:taxon-name><tp:taxon-name-part taxon-name-part-type="genus" reg="Herminium">H.</tp:taxon-name-part> <tp:taxon-name-part taxon-name-part-type="species" reg="monophyllum">monophyllum</tp:taxon-name-part></tp:taxon-name></italic> <bold>F</bold> <italic><tp:taxon-name><tp:taxon-name-part taxon-name-part-type="genus" reg="Herminium">H.</tp:taxon-name-part> <tp:taxon-name-part taxon-name-part-type="species" reg="macrophyllum">macrophyllum</tp:taxon-name-part></tp:taxon-name></italic> <bold>G</bold> <italic><tp:taxon-name><tp:taxon-name-part taxon-name-part-type="genus" reg="Herminium">H.</tp:taxon-name-part> <tp:taxon-name-part taxon-name-part-type="species" reg="macrophyllum">macrophyllum</tp:taxon-name-part></tp:taxon-name></italic> <bold>H</bold> <italic><tp:taxon-name><tp:taxon-name-part taxon-name-part-type="genus" reg="Herminium">H.</tp:taxon-name-part> <tp:taxon-name-part taxon-name-part-type="species" reg="alaschanicum">alaschanicum</tp:taxon-name-part></tp:taxon-name></italic> <bold>I</bold> <italic><tp:taxon-name><tp:taxon-name-part taxon-name-part-type="genus" reg="Herminium">H.</tp:taxon-name-part> <tp:taxon-name-part taxon-name-part-type="species" reg="coeloceras">coeloceras</tp:taxon-name-part></tp:taxon-name></italic> <bold>J</bold> <italic><tp:taxon-name><tp:taxon-name-part taxon-name-part-type="genus" reg="Herminium">H.</tp:taxon-name-part> <tp:taxon-name-part taxon-name-part-type="species" reg="fallax">fallax</tp:taxon-name-part></tp:taxon-name></italic> <bold>K</bold> <italic><tp:taxon-name><tp:taxon-name-part taxon-name-part-type="genus" reg="Herminium">H.</tp:taxon-name-part> <tp:taxon-name-part taxon-name-part-type="species" reg="longilobatum">longilobatum</tp:taxon-name-part></tp:taxon-name></italic> <bold>L</bold> <italic><tp:taxon-name><tp:taxon-name-part taxon-name-part-type="genus" reg="Herminium">H.</tp:taxon-name-part> <tp:taxon-name-part taxon-name-part-type="species" reg="elisabethae">elisabethae</tp:taxon-name-part></tp:taxon-name></italic> <bold>M</bold> <italic><tp:taxon-name><tp:taxon-name-part taxon-name-part-type="genus" reg="Herminium">H.</tp:taxon-name-part> <tp:taxon-name-part taxon-name-part-type="species" reg="alaschanicum">alaschanicum</tp:taxon-name-part></tp:taxon-name></italic> <bold>N</bold> <italic><tp:taxon-name><tp:taxon-name-part taxon-name-part-type="genus" reg="Herminium">H.</tp:taxon-name-part> <tp:taxon-name-part taxon-name-part-type="species" reg="lanceum">lanceum</tp:taxon-name-part></tp:taxon-name></italic> <bold>O</bold> <italic><tp:taxon-name><tp:taxon-name-part taxon-name-part-type="genus" reg="Herminium">H.</tp:taxon-name-part> <tp:taxon-name-part taxon-name-part-type="species" reg="quinquelobum">quinquelobum</tp:taxon-name-part></tp:taxon-name></italic> <bold>P</bold> <italic><tp:taxon-name><tp:taxon-name-part taxon-name-part-type="genus" reg="Herminium">H.</tp:taxon-name-part> <tp:taxon-name-part taxon-name-part-type="species" reg="kamengense">kamengense</tp:taxon-name-part></tp:taxon-name></italic> <bold>Q</bold> <italic><tp:taxon-name><tp:taxon-name-part taxon-name-part-type="genus" reg="Herminium">H.</tp:taxon-name-part> <tp:taxon-name-part taxon-name-part-type="species" reg="coiloglossum">coiloglossum</tp:taxon-name-part></tp:taxon-name></italic> <bold>R</bold> <italic><tp:taxon-name><tp:taxon-name-part taxon-name-part-type="genus" reg="Herminium">H.</tp:taxon-name-part> <tp:taxon-name-part taxon-name-part-type="species" reg="biporosum">biporosum</tp:taxon-name-part></tp:taxon-name></italic>.</p></caption><graphic xmlns:xlink="http://www.w3.org/1999/xlink" xlink:href="phytokeys-079-001-g009.jpg" position="float" orientation="portrait" xlink:type="simple" id="oo_132359.jpg"/></fig><fig id="F14" position="float" orientation="portrait"><label>Figure 10.</label><caption><p>Column structure in <italic><tp:taxon-name><tp:taxon-name-part taxon-name-part-type="genus" reg="Herminium">Herminium</tp:taxon-name-part></tp:taxon-name></italic>. <bold>A</bold> <italic><tp:taxon-name><tp:taxon-name-part taxon-name-part-type="genus" reg="Herminium">H.</tp:taxon-name-part> <tp:taxon-name-part taxon-name-part-type="species" reg="monorchis">monorchis</tp:taxon-name-part></tp:taxon-name></italic> <bold>B</bold> <italic><tp:taxon-name><tp:taxon-name-part taxon-name-part-type="genus" reg="Herminium">H.</tp:taxon-name-part> <tp:taxon-name-part taxon-name-part-type="species" reg="josephi">josephi</tp:taxon-name-part></tp:taxon-name></italic> <bold>C</bold> <italic><tp:taxon-name><tp:taxon-name-part taxon-name-part-type="genus" reg="Herminium">H.</tp:taxon-name-part> <tp:taxon-name-part taxon-name-part-type="species" reg="latilabre">latilabre</tp:taxon-name-part></tp:taxon-name></italic> <bold>D</bold> <italic><tp:taxon-name><tp:taxon-name-part taxon-name-part-type="genus" reg="Herminium">H.</tp:taxon-name-part> <tp:taxon-name-part taxon-name-part-type="species" reg="monophyllum">monophyllum</tp:taxon-name-part></tp:taxon-name></italic> <bold>E</bold> <italic><tp:taxon-name><tp:taxon-name-part taxon-name-part-type="genus" reg="Herminium">H.</tp:taxon-name-part> <tp:taxon-name-part taxon-name-part-type="species" reg="kamengense">kamengense</tp:taxon-name-part></tp:taxon-name></italic> <bold>F</bold> <italic><tp:taxon-name><tp:taxon-name-part taxon-name-part-type="genus" reg="Herminium">H.</tp:taxon-name-part> <tp:taxon-name-part taxon-name-part-type="species" reg="longilobatum">longilobatum</tp:taxon-name-part></tp:taxon-name></italic> <bold>F</bold> <italic><tp:taxon-name><tp:taxon-name-part taxon-name-part-type="genus" reg="Herminium">H.</tp:taxon-name-part> <tp:taxon-name-part taxon-name-part-type="species" reg="himalayanum">himalayanum</tp:taxon-name-part></tp:taxon-name></italic> <bold>H</bold> <italic><tp:taxon-name><tp:taxon-name-part taxon-name-part-type="genus" reg="Herminium">H.</tp:taxon-name-part> <tp:taxon-name-part taxon-name-part-type="species" reg="mannii">mannii</tp:taxon-name-part></tp:taxon-name></italic> <bold>I</bold> <italic><tp:taxon-name><tp:taxon-name-part taxon-name-part-type="genus" reg="Herminium">H.</tp:taxon-name-part> <tp:taxon-name-part taxon-name-part-type="species" reg="fallax">fallax</tp:taxon-name-part></tp:taxon-name></italic>.</p></caption><graphic xmlns:xlink="http://www.w3.org/1999/xlink" xlink:href="phytokeys-079-001-g010.jpg" position="float" orientation="portrait" xlink:type="simple" id="oo_132247.jpg"/></fig><fig id="F15" position="float" orientation="portrait"><label>Figure 11.</label><caption><p>Pollinia structure in <italic><tp:taxon-name><tp:taxon-name-part taxon-name-part-type="genus" reg="Herminium">Herminium</tp:taxon-name-part></tp:taxon-name></italic>. <bold>A</bold> <italic><tp:taxon-name><tp:taxon-name-part taxon-name-part-type="genus" reg="Herminium">H.</tp:taxon-name-part> <tp:taxon-name-part taxon-name-part-type="species" reg="josephi">josephi</tp:taxon-name-part></tp:taxon-name></italic> <bold>B</bold> <italic><tp:taxon-name><tp:taxon-name-part taxon-name-part-type="genus" reg="Herminium">H.</tp:taxon-name-part> <tp:taxon-name-part taxon-name-part-type="species" reg="macrophyllum">macrophyllum</tp:taxon-name-part></tp:taxon-name></italic> <bold>C</bold> <italic><tp:taxon-name><tp:taxon-name-part taxon-name-part-type="genus" reg="Herminium">H.</tp:taxon-name-part> <tp:taxon-name-part taxon-name-part-type="species" reg="pygmaeum">pygmaeum</tp:taxon-name-part></tp:taxon-name></italic> <bold>D</bold> <italic><tp:taxon-name><tp:taxon-name-part taxon-name-part-type="genus" reg="Herminium">H.</tp:taxon-name-part> <tp:taxon-name-part taxon-name-part-type="species" reg="handelii">handelii</tp:taxon-name-part></tp:taxon-name></italic> <bold>E</bold> <italic><tp:taxon-name><tp:taxon-name-part taxon-name-part-type="genus" reg="Herminium">H.</tp:taxon-name-part> <tp:taxon-name-part taxon-name-part-type="species" reg="lanceum">lanceum</tp:taxon-name-part></tp:taxon-name></italic> <bold>F</bold> <italic><tp:taxon-name><tp:taxon-name-part taxon-name-part-type="genus" reg="Herminium">H.</tp:taxon-name-part> <tp:taxon-name-part taxon-name-part-type="species" reg="fallax">fallax</tp:taxon-name-part></tp:taxon-name></italic> <bold>G</bold> <italic><tp:taxon-name><tp:taxon-name-part taxon-name-part-type="genus" reg="Herminium">H.</tp:taxon-name-part> <tp:taxon-name-part taxon-name-part-type="species" reg="forceps">forceps</tp:taxon-name-part></tp:taxon-name></italic> <bold>H</bold> <italic><tp:taxon-name><tp:taxon-name-part taxon-name-part-type="genus" reg="Herminium">H.</tp:taxon-name-part> <tp:taxon-name-part taxon-name-part-type="species" reg="latilabre">latilabre</tp:taxon-name-part></tp:taxon-name></italic> <bold>I</bold> <italic><tp:taxon-name><tp:taxon-name-part taxon-name-part-type="genus" reg="Herminium">H.</tp:taxon-name-part> <tp:taxon-name-part taxon-name-part-type="species" reg="coeloceras">coeloceras</tp:taxon-name-part></tp:taxon-name></italic>.</p></caption><graphic xmlns:xlink="http://www.w3.org/1999/xlink" xlink:href="phytokeys-079-001-g011.jpg" position="float" orientation="portrait" xlink:type="simple" id="oo_132248.jpg"/></fig></tp:treatment-sec></tp:taxon-treatment>
