# Supplementary material for: A taxonomic revision of Herminium L. (Orchidoideae, Orchidaceae)
Source: PhytoKeys. 2017 Apr 19;(79):1–74. doi: 10.3897/phytokeys.79.11215 (PMC5548999; doi:10.3897/phytokeys.79.11215)
Supplement: XML Treatment for Herminium kalimpongense [file phytokeys.79.11215-treatment32.xml]

<!DOCTYPE tp:taxon-treatment
  PUBLIC "-//TaxonX//DTD Taxonomic Treatment Publishing DTD v0 20100105//EN" "tax-treatment-NSO.dtd">
<tp:taxon-treatment xmlns:tp="http://www.plazi.org/taxpub"><tp:treatment-meta><kwd-group><label>Taxon classification</label><kwd><named-content xmlns:xlink="http://www.w3.org/1999/xlink" content-type="kingdom">Plantae</named-content></kwd><kwd><named-content xmlns:xlink="http://www.w3.org/1999/xlink" content-type="order">Asparagales</named-content></kwd><kwd><named-content xmlns:xlink="http://www.w3.org/1999/xlink" content-type="family">Orchidaceae</named-content></kwd></kwd-group><mixed-citation publication-type="journal"><person-group><name><surname>Raskoti</surname><given-names>Bhakta Bahadur</given-names></name><name><surname>Schuiteman</surname><given-names>André</given-names></name><name><surname>Jin</surname><given-names>Wei-Tao</given-names></name><name><surname>Jin</surname><given-names>Xiao-Hua</given-names></name></person-group><article-title>A taxonomic revision of <italic><tp:taxon-name><tp:taxon-name-part taxon-name-part-type="genus" reg="Herminium">Herminium</tp:taxon-name-part></tp:taxon-name></italic> L. (<tp:taxon-name><tp:taxon-name-part taxon-name-part-type="subfamily">Orchidoideae</tp:taxon-name-part></tp:taxon-name>, <tp:taxon-name><tp:taxon-name-part taxon-name-part-type="family">Orchidaceae</tp:taxon-name-part></tp:taxon-name>)</article-title><source>PhytoKeys</source><day>19</day><month>4</month><year>2017</year><volume>2017</volume><issue>79</issue><fpage>1</fpage><lpage>74</lpage><pub-id pub-id-type="doi">10.3897/phytokeys.79.11215</pub-id></mixed-citation></tp:treatment-meta><tp:nomenclature><label>25.</label><tp:taxon-name>
            <tp:taxon-name-part taxon-name-part-type="genus" reg="Herminium">Herminium</tp:taxon-name-part>
            <tp:taxon-name-part taxon-name-part-type="species" reg="kalimpongense">kalimpongense</tp:taxon-name-part>
          </tp:taxon-name><tp:taxon-authority>Pradhan, Indian Orchids: Guide Identif. &amp; Cult.1: 52–53. 1976.</tp:taxon-authority><tp:nomenclature-citation-list><tp:nomenclature-citation><tp:taxon-name>
                <tp:taxon-name-part taxon-name-part-type="genus" reg="Androcorys">Androcorys</tp:taxon-name-part> <tp:taxon-name-part taxon-name-part-type="species" reg="kalimpongensis">kalimpongensis</tp:taxon-name-part></tp:taxon-name><comment>(Pradhan) Agrawala &amp; H.J. Chowdhery, Kew Bull. 65: 106. 2010.</comment></tp:nomenclature-citation></tp:nomenclature-citation-list></tp:nomenclature><tp:treatment-sec sec-type="material" id="SECID0EMNEK"><title>Type.</title><p>INDIA. West Bengal, Kalimpong, 16.06.1974, <italic>Pradhan U.C.</italic>, (Holotype: Herbarium Pradhan, not located).</p></tp:treatment-sec><tp:treatment-sec sec-type="description" id="SECID0EUNEK"><title>Description.</title><p>Plant 12–15 cm tall. Tuber 1–1.5 × 1 cm, globose to ovoid globose. Stem 0.8–1 cm long with 1, sessile, radical leaf. Leaf cordate, 2–2.5 cm, somewhat fleshy. Scape slender, 12–15 cm with tubular, acute, peduncle-scales, rachis with 3–4 well-spaced flowers, floral bracts 1 cm, apex acuminate. Flower half-opening, sepals subequal. Dorsal sepal 6 × 2 mm, concave, apex obtuse; lateral sepals 6 × 1 mm, apex acute. Petals 6 × 1 mm, hooded with dorsal sepal, apex acute. Lip 7 × 1.5 mm, entire, base broader than apex, spurless. Column well-developed, anther broad, pollinia ovate-globose with small viscidia, stigma transversely oblong.</p></tp:treatment-sec><tp:treatment-sec sec-type="Flowering" id="SECID0EZNEK"><title>Flowering.</title><p>August.</p></tp:treatment-sec><tp:treatment-sec sec-type="habitat" id="SECID0E5NEK"><title>Habitat.</title><p>Not known. Collected at an elevation of 2000 m.</p></tp:treatment-sec><tp:treatment-sec sec-type="distribution" id="SECID0EDOEK"><title>Distribution.</title><p>India.</p></tp:treatment-sec><tp:treatment-sec sec-type="notes" id="SECID0EIOEK"><title>Note.</title><p>Our description is based on the protologue in <xref ref-type="bibr" rid="B21">Pradhan (1976)</xref>. Although the cordate leaf of this species as described is different from that of all other species of <italic><tp:taxon-name><tp:taxon-name-part taxon-name-part-type="genus" reg="Herminium">Herminium</tp:taxon-name-part></tp:taxon-name></italic>, the floral characters suggest that it belongs in this genus. However, further study is required to determine its taxonomic position.</p></tp:treatment-sec><ref-list><ref id="B21"><mixed-citation xmlns:xlink="http://www.w3.org/1999/xlink" xlink:type="simple">
          <person-group><name name-style="western"><surname>Pradhan</surname><given-names>UC</given-names></name></person-group> (<year>1976</year>) <source>Indian Orchids: Guide to Identification and Culture (Vol. 1).</source> <publisher-name>Self Published</publisher-name>, <publisher-loc>Kalimpong</publisher-loc>, <size units="page">747 pp</size>.</mixed-citation></ref></ref-list></tp:taxon-treatment>
