# Supplementary material for: A taxonomic revision of Herminium L. (Orchidoideae, Orchidaceae)
Source: PhytoKeys. 2017 Apr 19;(79):1–74. doi: 10.3897/phytokeys.79.11215 (PMC5548999; doi:10.3897/phytokeys.79.11215)
Supplement: XML Treatment for Herminium kumaunense [file phytokeys.79.11215-treatment34.xml]

<!DOCTYPE tp:taxon-treatment
  PUBLIC "-//TaxonX//DTD Taxonomic Treatment Publishing DTD v0 20100105//EN" "tax-treatment-NSO.dtd">
<tp:taxon-treatment xmlns:tp="http://www.plazi.org/taxpub"><tp:treatment-meta><kwd-group><label>Taxon classification</label><kwd><named-content xmlns:xlink="http://www.w3.org/1999/xlink" content-type="kingdom">Plantae</named-content></kwd><kwd><named-content xmlns:xlink="http://www.w3.org/1999/xlink" content-type="order">Asparagales</named-content></kwd><kwd><named-content xmlns:xlink="http://www.w3.org/1999/xlink" content-type="family">Orchidaceae</named-content></kwd></kwd-group><mixed-citation publication-type="journal"><person-group><name><surname>Raskoti</surname><given-names>Bhakta Bahadur</given-names></name><name><surname>Schuiteman</surname><given-names>André</given-names></name><name><surname>Jin</surname><given-names>Wei-Tao</given-names></name><name><surname>Jin</surname><given-names>Xiao-Hua</given-names></name></person-group><article-title>A taxonomic revision of <italic><tp:taxon-name><tp:taxon-name-part taxon-name-part-type="genus" reg="Herminium">Herminium</tp:taxon-name-part></tp:taxon-name></italic> L. (<tp:taxon-name><tp:taxon-name-part taxon-name-part-type="subfamily">Orchidoideae</tp:taxon-name-part></tp:taxon-name>, <tp:taxon-name><tp:taxon-name-part taxon-name-part-type="family">Orchidaceae</tp:taxon-name-part></tp:taxon-name>)</article-title><source>PhytoKeys</source><day>19</day><month>4</month><year>2017</year><volume>2017</volume><issue>79</issue><fpage>1</fpage><lpage>74</lpage><pub-id pub-id-type="doi">10.3897/phytokeys.79.11215</pub-id></mixed-citation></tp:treatment-meta><tp:nomenclature><label>27.</label><tp:taxon-name>
            <tp:taxon-name-part taxon-name-part-type="genus" reg="Herminium">Herminium</tp:taxon-name-part>
            <tp:taxon-name-part taxon-name-part-type="species" reg="kumaunense">kumaunense</tp:taxon-name-part>
          </tp:taxon-name><tp:taxon-authority>Deva &amp; Naithani, Orchid Fl. N.W. Himalaya: 159. 1986 (‘ kumaunensis’).</tp:taxon-authority></tp:nomenclature><tp:treatment-sec sec-type="material" id="SECID0E6SEK"><title>Type.</title><p>INDIA. Lohit district, Jachup, <italic>Haridasan K., 3670</italic> (Holotype: A.P. Forest Herbarium).</p></tp:treatment-sec><tp:treatment-sec sec-type="description" id="SECID0EHTEK"><title>Description.</title><p>Plant upto 12 cm tall. Tubers 2, ovoid, ca. 1.0 × 0.5 cm. Leaves 2, basal, unequal, about 6 × 0.7 cm apex acute. Inflorescence 5 cm long, with lax flowered. Flowers small, green, ovary beaked and strongly hooked; floral bract lanceolate, apex acute, slightly shorter than the ovary. Dorsal sepal ovate-lanceolate, acute, ca. 2.5 mm long; lateral sepal obliquely lanceolate, apex acute. Petals oblong, acute, ca. 2 mm long, slightly contracted at the middle. Lip subequal to sepals, broadly saccate in the lower half, obscurely 3-lobed in the upper half; lateral lobes ovate, acute, shorter than the middle; mid-lobe oblong, obtuse. Column short, pollinia ranal shaped, rostellum triangular.</p></tp:treatment-sec><tp:treatment-sec sec-type="Flowering time" id="SECID0EMTEK"><title>Flowering time.</title><p>August.</p></tp:treatment-sec><tp:treatment-sec sec-type="habitat" id="SECID0ERTEK"><title>Habitat.</title><p>Terrestrial on grassy slopes at an elevation of 3000 m.</p></tp:treatment-sec><tp:treatment-sec sec-type="distribution" id="SECID0EWTEK"><title>Distribution.</title><p>India.</p></tp:treatment-sec><tp:treatment-sec sec-type="notes" id="SECID0E2TEK"><title>Notes.</title><p>The description of this species is based on the protologue. Most of the characters are similar to <italic><tp:taxon-name><tp:taxon-name-part taxon-name-part-type="genus" reg="Herminium">Herminium</tp:taxon-name-part> <tp:taxon-name-part taxon-name-part-type="species" reg="pygmaeum">pygmaeum</tp:taxon-name-part></tp:taxon-name></italic> except for the petals being constricted in the middle. More specimens and further study are necessary to determine its taxonomic status.</p></tp:treatment-sec></tp:taxon-treatment>
