# Supplementary material for: A taxonomic revision of Herminium L. (Orchidoideae, Orchidaceae)
Source: PhytoKeys. 2017 Apr 19;(79):1–74. doi: 10.3897/phytokeys.79.11215 (PMC5548999; doi:10.3897/phytokeys.79.11215)
Supplement: XML Treatment for Herminium longilobatum [file phytokeys.79.11215-treatment37.xml]

<!DOCTYPE tp:taxon-treatment
  PUBLIC "-//TaxonX//DTD Taxonomic Treatment Publishing DTD v0 20100105//EN" "tax-treatment-NSO.dtd">
<tp:taxon-treatment xmlns:tp="http://www.plazi.org/taxpub"><tp:treatment-meta><kwd-group><label>Taxon classification</label><kwd><named-content xmlns:xlink="http://www.w3.org/1999/xlink" content-type="kingdom">Plantae</named-content></kwd><kwd><named-content xmlns:xlink="http://www.w3.org/1999/xlink" content-type="order">Asparagales</named-content></kwd><kwd><named-content xmlns:xlink="http://www.w3.org/1999/xlink" content-type="family">Orchidaceae</named-content></kwd></kwd-group><mixed-citation publication-type="journal"><person-group><name><surname>Raskoti</surname><given-names>Bhakta Bahadur</given-names></name><name><surname>Schuiteman</surname><given-names>André</given-names></name><name><surname>Jin</surname><given-names>Wei-Tao</given-names></name><name><surname>Jin</surname><given-names>Xiao-Hua</given-names></name></person-group><article-title>A taxonomic revision of <italic><tp:taxon-name><tp:taxon-name-part taxon-name-part-type="genus" reg="Herminium">Herminium</tp:taxon-name-part></tp:taxon-name></italic> L. (<tp:taxon-name><tp:taxon-name-part taxon-name-part-type="subfamily">Orchidoideae</tp:taxon-name-part></tp:taxon-name>, <tp:taxon-name><tp:taxon-name-part taxon-name-part-type="family">Orchidaceae</tp:taxon-name-part></tp:taxon-name>)</article-title><source>PhytoKeys</source><day>19</day><month>4</month><year>2017</year><volume>2017</volume><issue>79</issue><fpage>1</fpage><lpage>74</lpage><pub-id pub-id-type="doi">10.3897/phytokeys.79.11215</pub-id></mixed-citation></tp:treatment-meta><tp:nomenclature><label>30.</label><tp:taxon-name>
            <tp:taxon-name-part taxon-name-part-type="genus" reg="Herminium">Herminium</tp:taxon-name-part>
            <tp:taxon-name-part taxon-name-part-type="species" reg="longilobatum">longilobatum</tp:taxon-name-part>
          </tp:taxon-name><tp:taxon-authority>S.N. Hegde &amp; A.N. Rao, Himalayan Pl. J. 1(2): 47. 1982.</tp:taxon-authority><xref ref-type="fig" rid="F14">Fig. 10F</xref><!--PageBreak--><!--PageBreak--></tp:nomenclature><tp:treatment-sec sec-type="material" id="SECID0E2VFK"><title>Type.</title><p>Yarlung Zangbo–Brahmaputra Region, Towang, 2800 m, <italic>Hegde, 3208-A</italic> (Holotype: TIPI!).</p></tp:treatment-sec><tp:treatment-sec sec-type="description" id="SECID0EDWFK"><title>Description.</title><p>Plant 30–50 cm tall. Tubers ovoid, globose to oblong. Stem with 2 tubular sheaths at base and few well-spaced leaves near middle. Leaves 8–20 × 0.5–1.5 cm, linear to oblong, acuminate. Inflorescence 8–30 cm; peduncle cylindrical, with peduncle-scales 0.5–2.4 cm; rachis 5–18 cm, densely many flowered; floral bracts ovate-lanceolate, 1.5–5 mm, shorter than ovary, apex acuminate. Flowers pale green; ca. 4 mm across, pedicel and ovary arcuate, 4–7 mm, shortly beaked. Dorsal sepals 2.0 × 1.5 mm, concave, ovate, apex subacute. Petals lanceolate, 2.0 × 1.5 mm, apex subacute. Lip oblong, 3-lobed, with a callus at base, midlobe very short, lanceolate, obtuse; lateral lobes 10 mm long, more than 10 times longer than the midlobe, filiform, coiled. Column 1 mm, short; anther cells 2, parallel; staminodes 2, lateral; rostellum 2-lobed; stigmas 2, transversely oblong, divergent. Fruit oblong, 7 mm long.</p><p>Flowering: August–September.</p></tp:treatment-sec><tp:treatment-sec sec-type="habitat" id="SECID0EJWFK"><title>Habitat.</title><p>Terrestrial in oak forest at elevations of 2500–2800 m.</p></tp:treatment-sec><tp:treatment-sec sec-type="distribution" id="SECID0EOWFK"><title>Distribution.</title><p>China, India, Nepal.</p></tp:treatment-sec><tp:treatment-sec sec-type="Specimen examined" id="SECID0ETWFK"><title>Specimen examined.</title><p>Yarlung Zangbo–Brahmaputra Region: <bold>Kameng</bold> district, Towang, <italic>Hegde, 3208 A-C</italic> (Orchid Herbarium, Tipi); Phudong-Dirang, Hajra 54808 (ASSAM). NEPAL: <bold>Sagarmatha</bold>, Solukhumbu district, below Sete, 2500 m, <italic>Raskoti B. B., 01299</italic> (<named-content xmlns:xlink="http://www.w3.org/1999/xlink" content-type="dwc:institutional_code" xlink:type="simple">KATH</named-content>).</p></tp:treatment-sec><tp:treatment-sec sec-type="notes" id="SECID0EGXFK"><title>Note.</title><p>
            <italic><tp:taxon-name><tp:taxon-name-part taxon-name-part-type="genus" reg="Herminium">Herminium</tp:taxon-name-part> <tp:taxon-name-part taxon-name-part-type="species" reg="longilobatum">longilobatum</tp:taxon-name-part></tp:taxon-name></italic> is similar to <italic><tp:taxon-name><tp:taxon-name-part taxon-name-part-type="genus" reg="Herminium">Herminium</tp:taxon-name-part> <tp:taxon-name-part taxon-name-part-type="species" reg="lanceum">lanceum</tp:taxon-name-part></tp:taxon-name></italic> but the lateral lobes of lip are much longer (10 vs. 3 mm) and the lip often has a callus at the base.</p><!--PageBreak--></tp:treatment-sec><tp:treatment-sec><!--Section generated to contain objects referenced in tp:taxon-treatment.--><fig id="F14" position="float" orientation="portrait"><label>Figure 10.</label><caption><p>Column structure in <italic><tp:taxon-name><tp:taxon-name-part taxon-name-part-type="genus" reg="Herminium">Herminium</tp:taxon-name-part></tp:taxon-name></italic>. <bold>A</bold> <italic><tp:taxon-name><tp:taxon-name-part taxon-name-part-type="genus" reg="Herminium">H.</tp:taxon-name-part> <tp:taxon-name-part taxon-name-part-type="species" reg="monorchis">monorchis</tp:taxon-name-part></tp:taxon-name></italic> <bold>B</bold> <italic><tp:taxon-name><tp:taxon-name-part taxon-name-part-type="genus" reg="Herminium">H.</tp:taxon-name-part> <tp:taxon-name-part taxon-name-part-type="species" reg="josephi">josephi</tp:taxon-name-part></tp:taxon-name></italic> <bold>C</bold> <italic><tp:taxon-name><tp:taxon-name-part taxon-name-part-type="genus" reg="Herminium">H.</tp:taxon-name-part> <tp:taxon-name-part taxon-name-part-type="species" reg="latilabre">latilabre</tp:taxon-name-part></tp:taxon-name></italic> <bold>D</bold> <italic><tp:taxon-name><tp:taxon-name-part taxon-name-part-type="genus" reg="Herminium">H.</tp:taxon-name-part> <tp:taxon-name-part taxon-name-part-type="species" reg="monophyllum">monophyllum</tp:taxon-name-part></tp:taxon-name></italic> <bold>E</bold> <italic><tp:taxon-name><tp:taxon-name-part taxon-name-part-type="genus" reg="Herminium">H.</tp:taxon-name-part> <tp:taxon-name-part taxon-name-part-type="species" reg="kamengense">kamengense</tp:taxon-name-part></tp:taxon-name></italic> <bold>F</bold> <italic><tp:taxon-name><tp:taxon-name-part taxon-name-part-type="genus" reg="Herminium">H.</tp:taxon-name-part> <tp:taxon-name-part taxon-name-part-type="species" reg="longilobatum">longilobatum</tp:taxon-name-part></tp:taxon-name></italic> <bold>F</bold> <italic><tp:taxon-name><tp:taxon-name-part taxon-name-part-type="genus" reg="Herminium">H.</tp:taxon-name-part> <tp:taxon-name-part taxon-name-part-type="species" reg="himalayanum">himalayanum</tp:taxon-name-part></tp:taxon-name></italic> <bold>H</bold> <italic><tp:taxon-name><tp:taxon-name-part taxon-name-part-type="genus" reg="Herminium">H.</tp:taxon-name-part> <tp:taxon-name-part taxon-name-part-type="species" reg="mannii">mannii</tp:taxon-name-part></tp:taxon-name></italic> <bold>I</bold> <italic><tp:taxon-name><tp:taxon-name-part taxon-name-part-type="genus" reg="Herminium">H.</tp:taxon-name-part> <tp:taxon-name-part taxon-name-part-type="species" reg="fallax">fallax</tp:taxon-name-part></tp:taxon-name></italic>.</p></caption><graphic xmlns:xlink="http://www.w3.org/1999/xlink" xlink:href="phytokeys-079-001-g010.jpg" position="float" orientation="portrait" xlink:type="simple" id="oo_132247.jpg"/></fig></tp:treatment-sec></tp:taxon-treatment>
