# Supplementary material for: A taxonomic revision of Herminium L. (Orchidoideae, Orchidaceae)
Source: PhytoKeys. 2017 Apr 19;(79):1–74. doi: 10.3897/phytokeys.79.11215 (PMC5548999; doi:10.3897/phytokeys.79.11215)
Supplement: XML Treatment for Herminium mackinnonii [file phytokeys.79.11215-treatment38.xml]

<!DOCTYPE tp:taxon-treatment
  PUBLIC "-//TaxonX//DTD Taxonomic Treatment Publishing DTD v0 20100105//EN" "tax-treatment-NSO.dtd">
<tp:taxon-treatment xmlns:tp="http://www.plazi.org/taxpub"><tp:treatment-meta><kwd-group><label>Taxon classification</label><kwd><named-content xmlns:xlink="http://www.w3.org/1999/xlink" content-type="kingdom">Plantae</named-content></kwd><kwd><named-content xmlns:xlink="http://www.w3.org/1999/xlink" content-type="order">Asparagales</named-content></kwd><kwd><named-content xmlns:xlink="http://www.w3.org/1999/xlink" content-type="family">Orchidaceae</named-content></kwd></kwd-group><mixed-citation publication-type="journal"><person-group><name><surname>Raskoti</surname><given-names>Bhakta Bahadur</given-names></name><name><surname>Schuiteman</surname><given-names>André</given-names></name><name><surname>Jin</surname><given-names>Wei-Tao</given-names></name><name><surname>Jin</surname><given-names>Xiao-Hua</given-names></name></person-group><article-title>A taxonomic revision of <italic><tp:taxon-name><tp:taxon-name-part taxon-name-part-type="genus" reg="Herminium">Herminium</tp:taxon-name-part></tp:taxon-name></italic> L. (<tp:taxon-name><tp:taxon-name-part taxon-name-part-type="subfamily">Orchidoideae</tp:taxon-name-part></tp:taxon-name>, <tp:taxon-name><tp:taxon-name-part taxon-name-part-type="family">Orchidaceae</tp:taxon-name-part></tp:taxon-name>)</article-title><source>PhytoKeys</source><day>19</day><month>4</month><year>2017</year><volume>2017</volume><issue>79</issue><fpage>1</fpage><lpage>74</lpage><pub-id pub-id-type="doi">10.3897/phytokeys.79.11215</pub-id></mixed-citation></tp:treatment-meta><tp:nomenclature><label>31.</label><tp:taxon-name>
            <tp:taxon-name-part taxon-name-part-type="genus" reg="Herminium">Herminium</tp:taxon-name-part>
            <tp:taxon-name-part taxon-name-part-type="species" reg="mackinnonii">mackinnonii</tp:taxon-name-part>
          </tp:taxon-name><tp:taxon-authority>Duthie, Journ, As. Soc. Beng. Nat. His.71:44.1902.</tp:taxon-authority><tp:nomenclature-citation-list><tp:nomenclature-citation><tp:taxon-name>
                <tp:taxon-name-part taxon-name-part-type="genus" reg="Monorchis">Monorchis</tp:taxon-name-part> <tp:taxon-name-part taxon-name-part-type="species" reg="mackinnonii">mackinnonii</tp:taxon-name-part></tp:taxon-name><comment>(Duthie) O. Schwarz, Mitt. Thüring. Bot. Ges. 1: 95.1949.</comment></tp:nomenclature-citation></tp:nomenclature-citation-list></tp:nomenclature><tp:treatment-sec sec-type="material" id="SECID0EUZFK"><title>Type.</title><p>INDIA. Lehari-Garhwal, near Mussoorie, 6000 ft, 30.08.1901, <italic>Mackinnon P. W., 25421</italic> (Holotype: K! [K000079024]; Isotype: AMES! [AMES00100258]).</p></tp:treatment-sec><tp:treatment-sec sec-type="description" id="SECID0E3ZFK"><title>Description.</title><p>Plant 15–30 cm tall. Tuber oblong, 7–1.5 × 5–12 mm. Stem with tubular sheaths and 2 basal, subopposite leaves. Leaves linear-lanceolate, 10–16 × 1–1.5 cm, acute to acuminate. Inflorescence 10–20 cm, cylindrical, with or without peduncle-scales, rachis 10–15 cm, subdensely many-flowered, floral bracts 5 mm, broadly lanceolate, acuminate, shorter than the ovary. Flowers subsecund, spreading, 5–10 mm across, ovary straight, slightly beaked at 6 mm. Dorsal sepals ovate-oblong, 2.5–3.5 × 1.5–2 mm, obtuse; lateral sepals obliquely ovate-oblong, 2–3 × 1.5–2 mm, acute. Petals linear-lanceolate, 3 × 1 mm, apex acute. Lip deflexed, 3-lobed above middle, basal part concave, dilated and with a small concavity atthe base, lateral lobes linear, apex acute, midlobe lanceolate, apex obtuse. Column 1 mm, anther cells parallel, pollinia ovate ellipsoid, caudicles very short, viscidium discoid, rostellum triangular armed, stigma 2, transversely oblong, lying beneath the rostellum.</p></tp:treatment-sec><tp:treatment-sec sec-type="Flowering time" id="SECID0EB1FK"><title>Flowering time.</title><p>July–August.</p></tp:treatment-sec><tp:treatment-sec sec-type="habitat" id="SECID0EG1FK"><title>Habitat.</title><p>Terrestrial or epiphytic on trunk or large branches of oak trees at elevations of 2400–2700 m.</p></tp:treatment-sec><tp:treatment-sec sec-type="distribution" id="SECID0EL1FK"><title>Distribution.</title><p>India, Nepal.</p></tp:treatment-sec><tp:treatment-sec sec-type="material" id="SECID0EQ1FK"><title>Specimens examined.</title><p>NEPAL: <bold>Koshi</bold>, Bhuje Danda to Tamur River, 2700 m, 03.08.1989, <italic>Grey-Wilsonet al., 135</italic> (<named-content xmlns:xlink="http://www.w3.org/1999/xlink" content-type="dwc:institutional_code" xlink:type="simple">KATH</named-content>); <bold>Mechi</bold>, Ilam District, Hille-Chintapu, 2450 m, 07.10.1977, <italic>Pradhan P., Rajbhandari K. R. and Niraula R.</italic>, 289 (<named-content xmlns:xlink="http://www.w3.org/1999/xlink" content-type="dwc:institutional_code" xlink:type="simple">KATH</named-content>).</p></tp:treatment-sec></tp:taxon-treatment>
