# Supplementary material for: A taxonomic revision of Herminium L. (Orchidoideae, Orchidaceae)
Source: PhytoKeys. 2017 Apr 19;(79):1–74. doi: 10.3897/phytokeys.79.11215 (PMC5548999; doi:10.3897/phytokeys.79.11215)
Supplement: XML Treatment for Herminium monophyllum [file phytokeys.79.11215-treatment41.xml]

<!DOCTYPE tp:taxon-treatment
  PUBLIC "-//TaxonX//DTD Taxonomic Treatment Publishing DTD v0 20100105//EN" "tax-treatment-NSO.dtd">
<tp:taxon-treatment xmlns:tp="http://www.plazi.org/taxpub"><tp:treatment-meta><kwd-group><label>Taxon classification</label><kwd><named-content xmlns:xlink="http://www.w3.org/1999/xlink" content-type="kingdom">Plantae</named-content></kwd><kwd><named-content xmlns:xlink="http://www.w3.org/1999/xlink" content-type="order">Asparagales</named-content></kwd><kwd><named-content xmlns:xlink="http://www.w3.org/1999/xlink" content-type="family">Orchidaceae</named-content></kwd></kwd-group><mixed-citation publication-type="journal"><person-group><name><surname>Raskoti</surname><given-names>Bhakta Bahadur</given-names></name><name><surname>Schuiteman</surname><given-names>André</given-names></name><name><surname>Jin</surname><given-names>Wei-Tao</given-names></name><name><surname>Jin</surname><given-names>Xiao-Hua</given-names></name></person-group><article-title>A taxonomic revision of <italic><tp:taxon-name><tp:taxon-name-part taxon-name-part-type="genus" reg="Herminium">Herminium</tp:taxon-name-part></tp:taxon-name></italic> L. (<tp:taxon-name><tp:taxon-name-part taxon-name-part-type="subfamily">Orchidoideae</tp:taxon-name-part></tp:taxon-name>, <tp:taxon-name><tp:taxon-name-part taxon-name-part-type="family">Orchidaceae</tp:taxon-name-part></tp:taxon-name>)</article-title><source>PhytoKeys</source><day>19</day><month>4</month><year>2017</year><volume>2017</volume><issue>79</issue><fpage>1</fpage><lpage>74</lpage><pub-id pub-id-type="doi">10.3897/phytokeys.79.11215</pub-id></mixed-citation></tp:treatment-meta><tp:nomenclature><label>34.</label><tp:taxon-name>
            <tp:taxon-name-part taxon-name-part-type="genus" reg="Herminium">Herminium</tp:taxon-name-part>
            <tp:taxon-name-part taxon-name-part-type="species" reg="monophyllum">monophyllum</tp:taxon-name-part>
          </tp:taxon-name><tp:taxon-authority>(D. Don) P. F. Hunt &amp; Summerh., Kew Bull. 20: 51. 1966.</tp:taxon-authority><xref ref-type="fig" rid="F5">Figs 5G</xref><xref ref-type="fig" rid="F6">, 6E</xref><xref ref-type="fig" rid="F8">, 7E</xref><xref ref-type="fig" rid="F10">, 8E</xref><xref ref-type="fig" rid="F12">, 9E</xref><xref ref-type="fig" rid="F14">, 10D</xref><tp:nomenclature-citation-list><tp:nomenclature-citation><tp:taxon-name>
                <tp:taxon-name-part taxon-name-part-type="genus" reg="Androcorys">Androcorys</tp:taxon-name-part> <tp:taxon-name-part taxon-name-part-type="species" reg="monophylla">monophylla</tp:taxon-name-part></tp:taxon-name><comment>(D. Don) Agrawala &amp; H. J. Chowdhery, Kew Bull. 65: 106. 2010.</comment></tp:nomenclature-citation><tp:nomenclature-citation><tp:taxon-name>
                <tp:taxon-name-part taxon-name-part-type="genus" reg="Herminium">Herminium</tp:taxon-name-part> <tp:taxon-name-part taxon-name-part-type="species" reg="gramineum">gramineum</tp:taxon-name-part></tp:taxon-name><comment>Lindl., Gen. Sp. Orchid. Pl.: 305. 1835. Type: NEPAL. Precise locality unknown, 1821, <italic>Wallich N., 7413</italic> (Holotype: K-LINDL! [K000079040]; Isotypes: K-WALLICH! [K001127309 &amp; K001127310]).</comment></tp:nomenclature-citation><tp:nomenclature-citation><tp:taxon-name>
                <tp:taxon-name-part taxon-name-part-type="genus" reg="Spiranthes">Spiranthes</tp:taxon-name-part> <tp:taxon-name-part taxon-name-part-type="species" reg="monophylla">monophylla</tp:taxon-name-part></tp:taxon-name><comment>(D. Don) Spreng., Syst. Veg. 3: 709. 1826.</comment></tp:nomenclature-citation><tp:nomenclature-citation><tp:taxon-name>
                <tp:taxon-name-part taxon-name-part-type="genus" reg="Monorchis">Monorchis</tp:taxon-name-part> <tp:taxon-name-part taxon-name-part-type="species" reg="monophylla">monophylla</tp:taxon-name-part></tp:taxon-name><comment>(D. Don) O. Schwarz, Mitt. Thüring. Bot. Ges. 1: 95. 1949.</comment></tp:nomenclature-citation></tp:nomenclature-citation-list></tp:nomenclature><tp:treatment-sec sec-type="Basionym" id="SECID0EOTGK"><title>Basionym.</title><p>
            <italic><tp:taxon-name><tp:taxon-name-part taxon-name-part-type="genus" reg="Neottia">Neottia</tp:taxon-name-part> <tp:taxon-name-part taxon-name-part-type="species" reg="monophylla">monophylla</tp:taxon-name-part></tp:taxon-name></italic> D. Don, Prodr. Fl. Nepal. 27. 1825.</p></tp:treatment-sec><tp:treatment-sec sec-type="material" id="SECID0E6TGK"><title>Type.</title><p>NEPAL. Precise locality unknown, 1819, <italic>Wallich N. s.n.</italic> (Holotype: BM! [BM000034436]).</p></tp:treatment-sec><tp:treatment-sec sec-type="description" id="SECID0EHUGK"><title>Description.</title><p>Plant 6–15 cm tall. Tuber globose, 5–9 × 4–6 mm. Stem slender, 2.5–7; sheaths tubular, 1–2.5 cm long, with 1 leaf at base. Leaf linear-oblong, apex acute, 3.5–5.5 × 0.2–0.6 cm. Inflorescence 4–10 cm, laxly to subdensely many-flowered, rachis glabrous, 2–6 cm, floral bracts lanceolate, apex trifid, 3–8 × 1–1.5 mm. Flowers subsecund, yellowish green, 4–7 mm across, pedicel and ovary arcuate, 3–4.5 mm long, apex beaked. Dorsal sepal broadly ovate-oblong, 2–2.5 × 1.2–1.5 mm, apex obtuse; lateral sepals ovate, 2–3 × 1–1.2 mm, apex obtuse. Petals linear, falcate, 2.5 × 0.8 mm, apex obtuse. Lip ovate, concave, entire, 2.5 × 1.5 mm, apex obtuse. Column 2–4 mm tall, pollinia clavate, caudicles short, viscidium disc like, rostellum triangular, stigma transversely oblong, situated below the rostellum.</p></tp:treatment-sec><tp:treatment-sec sec-type="Flowering time" id="SECID0EMUGK"><title>Flowering time.</title><p>July–August.</p></tp:treatment-sec><tp:treatment-sec sec-type="habitat" id="SECID0ERUGK"><title>Habitat.</title><p>Terrestrial in open forest or forest margins at an altitude of 1000–2000 m.</p></tp:treatment-sec><tp:treatment-sec sec-type="distribution" id="SECID0EWUGK"><title>Distribution.</title><p>Bhutan, India, Nepal.</p></tp:treatment-sec><tp:treatment-sec sec-type="material" id="SECID0E2UGK"><title>Specimens examined.</title><p>INDIA: <bold>Himachal Pradesh</bold>, Simla, 1800 m, <italic>Drummond J. R. (leg. Donie J. M.) s.n.</italic> (K); <bold>Uttarakhand</bold>, below Mussoorie, 1370 m, 01.08.1932, <italic>Stewart R. R., 12317</italic> (K).</p><p>NEPAL: <bold>Bagmati</bold>, Lalitpur district Godawari 1820m, 05.08.1978, Anon, 297 (<named-content xmlns:xlink="http://www.w3.org/1999/xlink" content-type="dwc:institutional_code" xlink:type="simple">KATH</named-content>); Sindhupalnchok District Bhungloo, 1850 m, 11.09.1964, <italic>Benerji M. L., Shrestha T. B. and Upadhyaya A. V., 2656</italic> (<named-content xmlns:xlink="http://www.w3.org/1999/xlink" content-type="dwc:institutional_code" xlink:type="simple">KATH</named-content>); Kathmandu district, Sivapuri, 1880 m, 01.08.1979, <italic>Dahal S. and Dawadi N., 834</italic> (<named-content xmlns:xlink="http://www.w3.org/1999/xlink" content-type="dwc:institutional_code" xlink:type="simple">KATH</named-content>); <bold>Mahakali</bold>, Baitadi District, Ganna-Nala Bagar, 1000 m, 15.07.1984, <italic>Shakya P. R., Adhikari M. K. and Subedi M. N., 7859</italic> (<named-content xmlns:xlink="http://www.w3.org/1999/xlink" content-type="dwc:institutional_code" xlink:type="simple">KATH</named-content>); <bold>Seti</bold>, Doti District, Doti-Baga lekha, 1950 m, 30.06.198, <italic>Shakya P. R., Sharma L. R. and Amatya K. R., 6223</italic> (<named-content xmlns:xlink="http://www.w3.org/1999/xlink" content-type="dwc:institutional_code" xlink:type="simple">KATH</named-content>); Ganesh Himal, Haku, 1700 m, 07.07.1984, <italic>Farille M., Jordan D. and Lachard G., 847034</italic> (K); Kumaon, near Sasa, 2100–2400 m, 14.07.1886, <italic>Duthie J. F., 5997</italic> (K); Kumaon, Shania, Sargu Valley, 31.07.1900, <italic>Inayat, 24107</italic> (K).</p></tp:treatment-sec><tp:treatment-sec><!--Section generated to contain objects referenced in tp:taxon-treatment.--><fig id="F5" position="float" orientation="portrait"><label>Figure 5.</label><caption><p>Flowers of representive species of <italic><tp:taxon-name><tp:taxon-name-part taxon-name-part-type="genus" reg="Herminium">Herminium</tp:taxon-name-part></tp:taxon-name></italic>. <bold>A</bold> <italic><tp:taxon-name><tp:taxon-name-part taxon-name-part-type="genus" reg="Herminium">H.</tp:taxon-name-part> <tp:taxon-name-part taxon-name-part-type="species" reg="monorchis">monorchis</tp:taxon-name-part></tp:taxon-name></italic> <bold>B</bold> <italic><tp:taxon-name><tp:taxon-name-part taxon-name-part-type="genus" reg="Herminium">H.</tp:taxon-name-part> <tp:taxon-name-part taxon-name-part-type="species" reg="latilabre">latilabre</tp:taxon-name-part></tp:taxon-name></italic> <bold>C</bold> <italic><tp:taxon-name><tp:taxon-name-part taxon-name-part-type="genus" reg="Herminium">H.</tp:taxon-name-part> <tp:taxon-name-part taxon-name-part-type="species" reg="forceps">forceps</tp:taxon-name-part></tp:taxon-name></italic> <bold>D</bold> <italic><tp:taxon-name><tp:taxon-name-part taxon-name-part-type="genus" reg="Herminium">H.</tp:taxon-name-part> <tp:taxon-name-part taxon-name-part-type="species" reg="fallax">fallax</tp:taxon-name-part></tp:taxon-name></italic> <bold>E</bold> <italic><tp:taxon-name><tp:taxon-name-part taxon-name-part-type="genus" reg="Herminium">H.</tp:taxon-name-part> <tp:taxon-name-part taxon-name-part-type="species" reg="lanceum">lanceum</tp:taxon-name-part></tp:taxon-name></italic> <bold>F</bold> <italic><tp:taxon-name><tp:taxon-name-part taxon-name-part-type="genus" reg="Herminium">H.</tp:taxon-name-part> <tp:taxon-name-part taxon-name-part-type="species" reg="edgeworthii">edgeworthii</tp:taxon-name-part></tp:taxon-name></italic> <bold>G</bold> <italic><tp:taxon-name><tp:taxon-name-part taxon-name-part-type="genus" reg="Herminium">H.</tp:taxon-name-part> <tp:taxon-name-part taxon-name-part-type="species" reg="monophyllum">monophyllum</tp:taxon-name-part></tp:taxon-name></italic> <bold>H</bold> <italic><tp:taxon-name><tp:taxon-name-part taxon-name-part-type="genus" reg="Herminium">H.</tp:taxon-name-part> <tp:taxon-name-part taxon-name-part-type="species" reg="quinquelobum">quinquelobum</tp:taxon-name-part></tp:taxon-name></italic> <bold>I</bold> <italic><tp:taxon-name><tp:taxon-name-part taxon-name-part-type="genus" reg="Herminium">H.</tp:taxon-name-part> <tp:taxon-name-part taxon-name-part-type="species" reg="pugioniforme">pugioniforme</tp:taxon-name-part></tp:taxon-name></italic>.</p></caption><graphic xmlns:xlink="http://www.w3.org/1999/xlink" xlink:href="phytokeys-079-001-g005.jpg" position="float" orientation="portrait" xlink:type="simple" id="oo_132228.jpg"/></fig><fig id="F6" position="float" orientation="portrait"><label>Figure 6.</label><caption><p>Dorsal sepal of <italic><tp:taxon-name><tp:taxon-name-part taxon-name-part-type="genus" reg="Herminium">Herminium</tp:taxon-name-part></tp:taxon-name></italic>. <bold>A</bold> <italic><tp:taxon-name><tp:taxon-name-part taxon-name-part-type="genus" reg="Herminium">H.</tp:taxon-name-part> <tp:taxon-name-part taxon-name-part-type="species" reg="monorchis">monorchis</tp:taxon-name-part></tp:taxon-name></italic> <bold>B</bold> <italic><tp:taxon-name><tp:taxon-name-part taxon-name-part-type="genus" reg="Herminium">H.</tp:taxon-name-part> <tp:taxon-name-part taxon-name-part-type="species" reg="chloranthum">chloranthum</tp:taxon-name-part></tp:taxon-name></italic> <bold>C</bold> <italic><tp:taxon-name><tp:taxon-name-part taxon-name-part-type="genus" reg="Herminium">H.</tp:taxon-name-part> <tp:taxon-name-part taxon-name-part-type="species" reg="pygmaeum">pygmaeum</tp:taxon-name-part></tp:taxon-name></italic> <bold>D</bold> <italic><tp:taxon-name><tp:taxon-name-part taxon-name-part-type="genus" reg="Herminium">H.</tp:taxon-name-part> <tp:taxon-name-part taxon-name-part-type="species" reg="josephi">josephi</tp:taxon-name-part></tp:taxon-name></italic> <bold>E</bold> <italic><tp:taxon-name><tp:taxon-name-part taxon-name-part-type="genus" reg="Herminium">H.</tp:taxon-name-part> <tp:taxon-name-part taxon-name-part-type="species" reg="monophyllum">monophyllum</tp:taxon-name-part></tp:taxon-name></italic> <bold>F</bold> <italic><tp:taxon-name><tp:taxon-name-part taxon-name-part-type="genus" reg="Herminium">H.</tp:taxon-name-part> <tp:taxon-name-part taxon-name-part-type="species" reg="lanceum">lanceum</tp:taxon-name-part></tp:taxon-name></italic> <bold>G</bold> <italic><tp:taxon-name><tp:taxon-name-part taxon-name-part-type="genus" reg="Herminium">H.</tp:taxon-name-part> <tp:taxon-name-part taxon-name-part-type="species" reg="macrophyllum">macrophyllum</tp:taxon-name-part></tp:taxon-name></italic> <bold>H</bold> <italic><tp:taxon-name><tp:taxon-name-part taxon-name-part-type="genus" reg="Herminium">H.</tp:taxon-name-part> <tp:taxon-name-part taxon-name-part-type="species" reg="glossophyllum">glossophyllum</tp:taxon-name-part></tp:taxon-name></italic> <bold>I</bold> <italic><tp:taxon-name><tp:taxon-name-part taxon-name-part-type="genus" reg="Herminium">H.</tp:taxon-name-part> <tp:taxon-name-part taxon-name-part-type="species" reg="coeloceras">coeloceras</tp:taxon-name-part></tp:taxon-name></italic> <bold>J</bold> <italic><tp:taxon-name><tp:taxon-name-part taxon-name-part-type="genus" reg="Herminium">H.</tp:taxon-name-part> <tp:taxon-name-part taxon-name-part-type="species" reg="fallax">fallax</tp:taxon-name-part></tp:taxon-name></italic> <bold>K</bold> <italic><tp:taxon-name><tp:taxon-name-part taxon-name-part-type="genus" reg="Herminium">H.</tp:taxon-name-part> <tp:taxon-name-part taxon-name-part-type="species" reg="handelii">handelii</tp:taxon-name-part></tp:taxon-name></italic> <bold>L</bold> <italic><tp:taxon-name><tp:taxon-name-part taxon-name-part-type="genus" reg="Herminium">H.</tp:taxon-name-part> <tp:taxon-name-part taxon-name-part-type="species" reg="elisabethae">elisabethae</tp:taxon-name-part></tp:taxon-name></italic> <bold>M</bold> <italic><tp:taxon-name><tp:taxon-name-part taxon-name-part-type="genus" reg="Herminium">H.</tp:taxon-name-part> <tp:taxon-name-part taxon-name-part-type="species" reg="himalayanum">himalayanum</tp:taxon-name-part></tp:taxon-name></italic> <bold>N</bold> <italic><tp:taxon-name><tp:taxon-name-part taxon-name-part-type="genus" reg="Herminium">H.</tp:taxon-name-part> <tp:taxon-name-part taxon-name-part-type="species" reg="clavigerum">clavigerum</tp:taxon-name-part></tp:taxon-name></italic> <bold>O</bold> <italic><tp:taxon-name><tp:taxon-name-part taxon-name-part-type="genus" reg="Herminium">H.</tp:taxon-name-part> <tp:taxon-name-part taxon-name-part-type="species" reg="quinquelobum">quinquelobum</tp:taxon-name-part></tp:taxon-name></italic> <bold>P</bold> <italic><tp:taxon-name><tp:taxon-name-part taxon-name-part-type="genus" reg="Herminium">H.</tp:taxon-name-part> <tp:taxon-name-part taxon-name-part-type="species" reg="macrophyllum">macrophyllum</tp:taxon-name-part></tp:taxon-name></italic> <bold>Q</bold> <italic><tp:taxon-name><tp:taxon-name-part taxon-name-part-type="genus" reg="Herminium">H.</tp:taxon-name-part> <tp:taxon-name-part taxon-name-part-type="species" reg="mannii">mannii</tp:taxon-name-part></tp:taxon-name></italic> <bold>R</bold> <italic><tp:taxon-name><tp:taxon-name-part taxon-name-part-type="genus" reg="Herminium">H.</tp:taxon-name-part> <tp:taxon-name-part taxon-name-part-type="species" reg="biporosum">biporosum</tp:taxon-name-part></tp:taxon-name>.</italic></p></caption><graphic xmlns:xlink="http://www.w3.org/1999/xlink" xlink:href="phytokeys-079-001-g006.jpg" position="float" orientation="portrait" xlink:type="simple" id="oo_132324.jpg"/></fig><fig id="F8" position="float" orientation="portrait"><label>Figure 7.</label><caption><p>Lateral sepal of <italic><tp:taxon-name><tp:taxon-name-part taxon-name-part-type="genus" reg="Herminium">Herminium</tp:taxon-name-part></tp:taxon-name></italic>. <bold>A</bold> <italic><tp:taxon-name><tp:taxon-name-part taxon-name-part-type="genus" reg="Herminium">H.</tp:taxon-name-part> <tp:taxon-name-part taxon-name-part-type="species" reg="monorchis">monorchis</tp:taxon-name-part></tp:taxon-name></italic> <bold>B</bold> <italic><tp:taxon-name><tp:taxon-name-part taxon-name-part-type="genus" reg="Herminium">H.</tp:taxon-name-part> <tp:taxon-name-part taxon-name-part-type="species" reg="chloranthum">chloranthum</tp:taxon-name-part></tp:taxon-name></italic> <bold>C</bold> <italic><tp:taxon-name><tp:taxon-name-part taxon-name-part-type="genus" reg="Herminium">H.</tp:taxon-name-part> <tp:taxon-name-part taxon-name-part-type="species" reg="pygmaeum">pygmaeum</tp:taxon-name-part></tp:taxon-name></italic> <bold>D</bold> <italic><tp:taxon-name><tp:taxon-name-part taxon-name-part-type="genus" reg="Herminium">H.</tp:taxon-name-part> <tp:taxon-name-part taxon-name-part-type="species" reg="josephi">josephi</tp:taxon-name-part></tp:taxon-name></italic> <bold>E</bold> <italic><tp:taxon-name><tp:taxon-name-part taxon-name-part-type="genus" reg="Herminium">H.</tp:taxon-name-part> <tp:taxon-name-part taxon-name-part-type="species" reg="monophyllum">monophyllum</tp:taxon-name-part></tp:taxon-name></italic> <bold>F</bold> <italic><tp:taxon-name><tp:taxon-name-part taxon-name-part-type="genus" reg="Herminium">H.</tp:taxon-name-part> <tp:taxon-name-part taxon-name-part-type="species" reg="lanceum">lanceum</tp:taxon-name-part></tp:taxon-name></italic> <bold>G</bold> <italic><tp:taxon-name><tp:taxon-name-part taxon-name-part-type="genus" reg="Herminium">H.</tp:taxon-name-part> <tp:taxon-name-part taxon-name-part-type="species" reg="macrophyllum">macrophyllum</tp:taxon-name-part></tp:taxon-name></italic> <bold>H</bold> <italic><tp:taxon-name><tp:taxon-name-part taxon-name-part-type="genus" reg="Herminium">H.</tp:taxon-name-part> <tp:taxon-name-part taxon-name-part-type="species" reg="glossophyllum">glossophyllum</tp:taxon-name-part></tp:taxon-name></italic> <bold>I</bold> <italic><tp:taxon-name><tp:taxon-name-part taxon-name-part-type="genus" reg="Herminium">H.</tp:taxon-name-part> <tp:taxon-name-part taxon-name-part-type="species" reg="coeloceras">coeloceras</tp:taxon-name-part></tp:taxon-name></italic> <bold>J</bold> <italic><tp:taxon-name><tp:taxon-name-part taxon-name-part-type="genus" reg="Herminium">H.</tp:taxon-name-part> <tp:taxon-name-part taxon-name-part-type="species" reg="fallax">fallax</tp:taxon-name-part></tp:taxon-name></italic> <bold>K</bold> <italic><tp:taxon-name><tp:taxon-name-part taxon-name-part-type="genus" reg="Herminium">H.</tp:taxon-name-part> <tp:taxon-name-part taxon-name-part-type="species" reg="gracile">gracile</tp:taxon-name-part></tp:taxon-name></italic> <bold>L</bold> <italic><tp:taxon-name><tp:taxon-name-part taxon-name-part-type="genus" reg="Herminium">H.</tp:taxon-name-part> <tp:taxon-name-part taxon-name-part-type="species" reg="elisabethae">elisabethae</tp:taxon-name-part></tp:taxon-name></italic> <bold>M</bold> <italic><tp:taxon-name><tp:taxon-name-part taxon-name-part-type="genus" reg="Herminium">H.</tp:taxon-name-part> <tp:taxon-name-part taxon-name-part-type="species" reg="himalayanum">himalayanum</tp:taxon-name-part></tp:taxon-name></italic> <bold>N</bold> <italic><tp:taxon-name><tp:taxon-name-part taxon-name-part-type="genus" reg="Herminium">H.</tp:taxon-name-part> <tp:taxon-name-part taxon-name-part-type="species" reg="clavigerum">clavigerum</tp:taxon-name-part></tp:taxon-name></italic> <bold>O</bold> <italic><tp:taxon-name><tp:taxon-name-part taxon-name-part-type="genus" reg="Herminium">H.</tp:taxon-name-part> <tp:taxon-name-part taxon-name-part-type="species" reg="quinquelobum">quinquelobum</tp:taxon-name-part></tp:taxon-name></italic> <bold>P</bold> <italic><tp:taxon-name><tp:taxon-name-part taxon-name-part-type="genus" reg="Herminium">H.</tp:taxon-name-part> <tp:taxon-name-part taxon-name-part-type="species" reg="macrophyllum">macrophyllum</tp:taxon-name-part></tp:taxon-name></italic> <bold>Q</bold> <italic><tp:taxon-name><tp:taxon-name-part taxon-name-part-type="genus" reg="Herminium">H.</tp:taxon-name-part> <tp:taxon-name-part taxon-name-part-type="species" reg="lanceum">lanceum</tp:taxon-name-part></tp:taxon-name></italic> <bold>R</bold> <italic><tp:taxon-name><tp:taxon-name-part taxon-name-part-type="genus" reg="Herminium">H.</tp:taxon-name-part> <tp:taxon-name-part taxon-name-part-type="species" reg="biporosum">biporosum</tp:taxon-name-part></tp:taxon-name></italic>.</p></caption><graphic xmlns:xlink="http://www.w3.org/1999/xlink" xlink:href="phytokeys-079-001-g007.jpg" position="float" orientation="portrait" xlink:type="simple" id="oo_132337.jpg"/></fig><fig id="F10" position="float" orientation="portrait"><label>Figure 8.</label><caption><p>Petal of <italic><tp:taxon-name><tp:taxon-name-part taxon-name-part-type="genus" reg="Herminium">Herminium</tp:taxon-name-part></tp:taxon-name></italic>. <bold>A</bold> <italic><tp:taxon-name><tp:taxon-name-part taxon-name-part-type="genus" reg="Herminium">H.</tp:taxon-name-part> <tp:taxon-name-part taxon-name-part-type="species" reg="monorchis">monorchis</tp:taxon-name-part></tp:taxon-name></italic> <bold>B</bold> <italic><tp:taxon-name><tp:taxon-name-part taxon-name-part-type="genus" reg="Herminium">H.</tp:taxon-name-part> <tp:taxon-name-part taxon-name-part-type="species" reg="chloranthum">chloranthum</tp:taxon-name-part></tp:taxon-name></italic> <bold>C</bold> <italic><tp:taxon-name><tp:taxon-name-part taxon-name-part-type="genus" reg="Herminium">H.</tp:taxon-name-part> <tp:taxon-name-part taxon-name-part-type="species" reg="pygmaeum">pygmaeum</tp:taxon-name-part></tp:taxon-name></italic> <bold>D</bold> <italic><tp:taxon-name><tp:taxon-name-part taxon-name-part-type="genus" reg="Herminium">H.</tp:taxon-name-part> <tp:taxon-name-part taxon-name-part-type="species" reg="josephi">josephi</tp:taxon-name-part></tp:taxon-name></italic> <bold>E</bold> <italic><tp:taxon-name><tp:taxon-name-part taxon-name-part-type="genus" reg="Herminium">H.</tp:taxon-name-part> <tp:taxon-name-part taxon-name-part-type="species" reg="monophyllum">monophyllum</tp:taxon-name-part></tp:taxon-name></italic> <bold>F</bold> <italic><tp:taxon-name><tp:taxon-name-part taxon-name-part-type="genus" reg="Herminium">H.</tp:taxon-name-part> <tp:taxon-name-part taxon-name-part-type="species" reg="lanceum">lanceum</tp:taxon-name-part></tp:taxon-name></italic> <bold>G</bold> <italic><tp:taxon-name><tp:taxon-name-part taxon-name-part-type="genus" reg="Herminium">H.</tp:taxon-name-part> <tp:taxon-name-part taxon-name-part-type="species" reg="josephi">josephi</tp:taxon-name-part></tp:taxon-name></italic> <bold>H</bold> <italic><tp:taxon-name><tp:taxon-name-part taxon-name-part-type="genus" reg="Herminium">H.</tp:taxon-name-part> <tp:taxon-name-part taxon-name-part-type="species" reg="coiloglossum">coiloglossum</tp:taxon-name-part></tp:taxon-name></italic> <bold>I</bold> <italic><tp:taxon-name><tp:taxon-name-part taxon-name-part-type="genus" reg="Herminium">H.</tp:taxon-name-part> <tp:taxon-name-part taxon-name-part-type="species" reg="coeloceras">coeloceras</tp:taxon-name-part></tp:taxon-name></italic> <bold>J</bold> <italic><tp:taxon-name><tp:taxon-name-part taxon-name-part-type="genus" reg="Herminium">H.</tp:taxon-name-part> <tp:taxon-name-part taxon-name-part-type="species" reg="fallax">fallax</tp:taxon-name-part></tp:taxon-name></italic> <bold>K</bold> <italic><tp:taxon-name><tp:taxon-name-part taxon-name-part-type="genus" reg="Herminium">H.</tp:taxon-name-part> <tp:taxon-name-part taxon-name-part-type="species" reg="himalayanum">himalayanum</tp:taxon-name-part></tp:taxon-name></italic> <bold>L</bold> <italic><tp:taxon-name><tp:taxon-name-part taxon-name-part-type="genus" reg="Herminium">H.</tp:taxon-name-part> <tp:taxon-name-part taxon-name-part-type="species" reg="elisabethae">elisabethae</tp:taxon-name-part></tp:taxon-name></italic> <bold>M</bold> <italic><tp:taxon-name><tp:taxon-name-part taxon-name-part-type="genus" reg="Herminium">H.</tp:taxon-name-part> <tp:taxon-name-part taxon-name-part-type="species" reg="alaschanicum">alaschanicum</tp:taxon-name-part></tp:taxon-name></italic> <bold>N</bold> <italic><tp:taxon-name><tp:taxon-name-part taxon-name-part-type="genus" reg="Herminium">H.</tp:taxon-name-part> <tp:taxon-name-part taxon-name-part-type="species" reg="ophioglossoides">ophioglossoides</tp:taxon-name-part></tp:taxon-name></italic> <bold>O</bold> <italic><tp:taxon-name><tp:taxon-name-part taxon-name-part-type="genus" reg="Herminium">H.</tp:taxon-name-part> <tp:taxon-name-part taxon-name-part-type="species" reg="quinquelobum">quinquelobum</tp:taxon-name-part></tp:taxon-name></italic> <bold>P</bold> <italic><tp:taxon-name><tp:taxon-name-part taxon-name-part-type="genus" reg="Herminium">H.</tp:taxon-name-part> <tp:taxon-name-part taxon-name-part-type="species" reg="macrophyllum">macrophyllum</tp:taxon-name-part></tp:taxon-name></italic> <bold>Q</bold> <italic><tp:taxon-name><tp:taxon-name-part taxon-name-part-type="genus" reg="Herminium">H.</tp:taxon-name-part> <tp:taxon-name-part taxon-name-part-type="species" reg="ecalcaratum">ecalcaratum</tp:taxon-name-part></tp:taxon-name></italic> <bold>R</bold> <italic><tp:taxon-name><tp:taxon-name-part taxon-name-part-type="genus" reg="Herminium">H.</tp:taxon-name-part> <tp:taxon-name-part taxon-name-part-type="species" reg="biporosum">biporosum</tp:taxon-name-part></tp:taxon-name></italic></p></caption><graphic xmlns:xlink="http://www.w3.org/1999/xlink" xlink:href="phytokeys-079-001-g008.jpg" position="float" orientation="portrait" xlink:type="simple" id="oo_132348.jpg"/></fig><fig id="F12" position="float" orientation="portrait"><label>Figure 9.</label><caption><p>Lip of <italic><tp:taxon-name><tp:taxon-name-part taxon-name-part-type="genus" reg="Herminium">Herminium</tp:taxon-name-part></tp:taxon-name></italic>. <bold>A</bold> <italic><tp:taxon-name><tp:taxon-name-part taxon-name-part-type="genus" reg="Herminium">H.</tp:taxon-name-part> <tp:taxon-name-part taxon-name-part-type="species" reg="monorchis">monorchis</tp:taxon-name-part></tp:taxon-name></italic> <bold>B</bold> <italic><tp:taxon-name><tp:taxon-name-part taxon-name-part-type="genus" reg="Herminium">H.</tp:taxon-name-part> <tp:taxon-name-part taxon-name-part-type="species" reg="chloranthum">chloranthum</tp:taxon-name-part></tp:taxon-name></italic> <bold>C</bold> <italic><tp:taxon-name><tp:taxon-name-part taxon-name-part-type="genus" reg="Herminium">H.</tp:taxon-name-part> <tp:taxon-name-part taxon-name-part-type="species" reg="pygmaeum">pygmaeum</tp:taxon-name-part></tp:taxon-name></italic> <bold>D</bold> <italic><tp:taxon-name><tp:taxon-name-part taxon-name-part-type="genus" reg="Herminium">H.</tp:taxon-name-part> <tp:taxon-name-part taxon-name-part-type="species" reg="josephi">josephi</tp:taxon-name-part></tp:taxon-name></italic> <bold>E</bold> <italic><tp:taxon-name><tp:taxon-name-part taxon-name-part-type="genus" reg="Herminium">H.</tp:taxon-name-part> <tp:taxon-name-part taxon-name-part-type="species" reg="monophyllum">monophyllum</tp:taxon-name-part></tp:taxon-name></italic> <bold>F</bold> <italic><tp:taxon-name><tp:taxon-name-part taxon-name-part-type="genus" reg="Herminium">H.</tp:taxon-name-part> <tp:taxon-name-part taxon-name-part-type="species" reg="macrophyllum">macrophyllum</tp:taxon-name-part></tp:taxon-name></italic> <bold>G</bold> <italic><tp:taxon-name><tp:taxon-name-part taxon-name-part-type="genus" reg="Herminium">H.</tp:taxon-name-part> <tp:taxon-name-part taxon-name-part-type="species" reg="macrophyllum">macrophyllum</tp:taxon-name-part></tp:taxon-name></italic> <bold>H</bold> <italic><tp:taxon-name><tp:taxon-name-part taxon-name-part-type="genus" reg="Herminium">H.</tp:taxon-name-part> <tp:taxon-name-part taxon-name-part-type="species" reg="alaschanicum">alaschanicum</tp:taxon-name-part></tp:taxon-name></italic> <bold>I</bold> <italic><tp:taxon-name><tp:taxon-name-part taxon-name-part-type="genus" reg="Herminium">H.</tp:taxon-name-part> <tp:taxon-name-part taxon-name-part-type="species" reg="coeloceras">coeloceras</tp:taxon-name-part></tp:taxon-name></italic> <bold>J</bold> <italic><tp:taxon-name><tp:taxon-name-part taxon-name-part-type="genus" reg="Herminium">H.</tp:taxon-name-part> <tp:taxon-name-part taxon-name-part-type="species" reg="fallax">fallax</tp:taxon-name-part></tp:taxon-name></italic> <bold>K</bold> <italic><tp:taxon-name><tp:taxon-name-part taxon-name-part-type="genus" reg="Herminium">H.</tp:taxon-name-part> <tp:taxon-name-part taxon-name-part-type="species" reg="longilobatum">longilobatum</tp:taxon-name-part></tp:taxon-name></italic> <bold>L</bold> <italic><tp:taxon-name><tp:taxon-name-part taxon-name-part-type="genus" reg="Herminium">H.</tp:taxon-name-part> <tp:taxon-name-part taxon-name-part-type="species" reg="elisabethae">elisabethae</tp:taxon-name-part></tp:taxon-name></italic> <bold>M</bold> <italic><tp:taxon-name><tp:taxon-name-part taxon-name-part-type="genus" reg="Herminium">H.</tp:taxon-name-part> <tp:taxon-name-part taxon-name-part-type="species" reg="alaschanicum">alaschanicum</tp:taxon-name-part></tp:taxon-name></italic> <bold>N</bold> <italic><tp:taxon-name><tp:taxon-name-part taxon-name-part-type="genus" reg="Herminium">H.</tp:taxon-name-part> <tp:taxon-name-part taxon-name-part-type="species" reg="lanceum">lanceum</tp:taxon-name-part></tp:taxon-name></italic> <bold>O</bold> <italic><tp:taxon-name><tp:taxon-name-part taxon-name-part-type="genus" reg="Herminium">H.</tp:taxon-name-part> <tp:taxon-name-part taxon-name-part-type="species" reg="quinquelobum">quinquelobum</tp:taxon-name-part></tp:taxon-name></italic> <bold>P</bold> <italic><tp:taxon-name><tp:taxon-name-part taxon-name-part-type="genus" reg="Herminium">H.</tp:taxon-name-part> <tp:taxon-name-part taxon-name-part-type="species" reg="kamengense">kamengense</tp:taxon-name-part></tp:taxon-name></italic> <bold>Q</bold> <italic><tp:taxon-name><tp:taxon-name-part taxon-name-part-type="genus" reg="Herminium">H.</tp:taxon-name-part> <tp:taxon-name-part taxon-name-part-type="species" reg="coiloglossum">coiloglossum</tp:taxon-name-part></tp:taxon-name></italic> <bold>R</bold> <italic><tp:taxon-name><tp:taxon-name-part taxon-name-part-type="genus" reg="Herminium">H.</tp:taxon-name-part> <tp:taxon-name-part taxon-name-part-type="species" reg="biporosum">biporosum</tp:taxon-name-part></tp:taxon-name></italic>.</p></caption><graphic xmlns:xlink="http://www.w3.org/1999/xlink" xlink:href="phytokeys-079-001-g009.jpg" position="float" orientation="portrait" xlink:type="simple" id="oo_132359.jpg"/></fig><fig id="F14" position="float" orientation="portrait"><label>Figure 10.</label><caption><p>Column structure in <italic><tp:taxon-name><tp:taxon-name-part taxon-name-part-type="genus" reg="Herminium">Herminium</tp:taxon-name-part></tp:taxon-name></italic>. <bold>A</bold> <italic><tp:taxon-name><tp:taxon-name-part taxon-name-part-type="genus" reg="Herminium">H.</tp:taxon-name-part> <tp:taxon-name-part taxon-name-part-type="species" reg="monorchis">monorchis</tp:taxon-name-part></tp:taxon-name></italic> <bold>B</bold> <italic><tp:taxon-name><tp:taxon-name-part taxon-name-part-type="genus" reg="Herminium">H.</tp:taxon-name-part> <tp:taxon-name-part taxon-name-part-type="species" reg="josephi">josephi</tp:taxon-name-part></tp:taxon-name></italic> <bold>C</bold> <italic><tp:taxon-name><tp:taxon-name-part taxon-name-part-type="genus" reg="Herminium">H.</tp:taxon-name-part> <tp:taxon-name-part taxon-name-part-type="species" reg="latilabre">latilabre</tp:taxon-name-part></tp:taxon-name></italic> <bold>D</bold> <italic><tp:taxon-name><tp:taxon-name-part taxon-name-part-type="genus" reg="Herminium">H.</tp:taxon-name-part> <tp:taxon-name-part taxon-name-part-type="species" reg="monophyllum">monophyllum</tp:taxon-name-part></tp:taxon-name></italic> <bold>E</bold> <italic><tp:taxon-name><tp:taxon-name-part taxon-name-part-type="genus" reg="Herminium">H.</tp:taxon-name-part> <tp:taxon-name-part taxon-name-part-type="species" reg="kamengense">kamengense</tp:taxon-name-part></tp:taxon-name></italic> <bold>F</bold> <italic><tp:taxon-name><tp:taxon-name-part taxon-name-part-type="genus" reg="Herminium">H.</tp:taxon-name-part> <tp:taxon-name-part taxon-name-part-type="species" reg="longilobatum">longilobatum</tp:taxon-name-part></tp:taxon-name></italic> <bold>F</bold> <italic><tp:taxon-name><tp:taxon-name-part taxon-name-part-type="genus" reg="Herminium">H.</tp:taxon-name-part> <tp:taxon-name-part taxon-name-part-type="species" reg="himalayanum">himalayanum</tp:taxon-name-part></tp:taxon-name></italic> <bold>H</bold> <italic><tp:taxon-name><tp:taxon-name-part taxon-name-part-type="genus" reg="Herminium">H.</tp:taxon-name-part> <tp:taxon-name-part taxon-name-part-type="species" reg="mannii">mannii</tp:taxon-name-part></tp:taxon-name></italic> <bold>I</bold> <italic><tp:taxon-name><tp:taxon-name-part taxon-name-part-type="genus" reg="Herminium">H.</tp:taxon-name-part> <tp:taxon-name-part taxon-name-part-type="species" reg="fallax">fallax</tp:taxon-name-part></tp:taxon-name></italic>.</p></caption><graphic xmlns:xlink="http://www.w3.org/1999/xlink" xlink:href="phytokeys-079-001-g010.jpg" position="float" orientation="portrait" xlink:type="simple" id="oo_132247.jpg"/></fig></tp:treatment-sec></tp:taxon-treatment>
