# Supplementary material for: A taxonomic revision of Herminium L. (Orchidoideae, Orchidaceae)
Source: PhytoKeys. 2017 Apr 19;(79):1–74. doi: 10.3897/phytokeys.79.11215 (PMC5548999; doi:10.3897/phytokeys.79.11215)
Supplement: XML Treatment for Herminium neotineoides [file phytokeys.79.11215-treatment43.xml]

<!DOCTYPE tp:taxon-treatment
  PUBLIC "-//TaxonX//DTD Taxonomic Treatment Publishing DTD v0 20100105//EN" "tax-treatment-NSO.dtd">
<tp:taxon-treatment xmlns:tp="http://www.plazi.org/taxpub"><tp:treatment-meta><kwd-group><label>Taxon classification</label><kwd><named-content xmlns:xlink="http://www.w3.org/1999/xlink" content-type="kingdom">Plantae</named-content></kwd><kwd><named-content xmlns:xlink="http://www.w3.org/1999/xlink" content-type="order">Asparagales</named-content></kwd><kwd><named-content xmlns:xlink="http://www.w3.org/1999/xlink" content-type="family">Orchidaceae</named-content></kwd></kwd-group><mixed-citation publication-type="journal"><person-group><name><surname>Raskoti</surname><given-names>Bhakta Bahadur</given-names></name><name><surname>Schuiteman</surname><given-names>André</given-names></name><name><surname>Jin</surname><given-names>Wei-Tao</given-names></name><name><surname>Jin</surname><given-names>Xiao-Hua</given-names></name></person-group><article-title>A taxonomic revision of <italic><tp:taxon-name><tp:taxon-name-part taxon-name-part-type="genus" reg="Herminium">Herminium</tp:taxon-name-part></tp:taxon-name></italic> L. (<tp:taxon-name><tp:taxon-name-part taxon-name-part-type="subfamily">Orchidoideae</tp:taxon-name-part></tp:taxon-name>, <tp:taxon-name><tp:taxon-name-part taxon-name-part-type="family">Orchidaceae</tp:taxon-name-part></tp:taxon-name>)</article-title><source>PhytoKeys</source><day>19</day><month>4</month><year>2017</year><volume>2017</volume><issue>79</issue><fpage>1</fpage><lpage>74</lpage><pub-id pub-id-type="doi">10.3897/phytokeys.79.11215</pub-id></mixed-citation></tp:treatment-meta><tp:nomenclature><label>36.</label><tp:taxon-name>
            <tp:taxon-name-part taxon-name-part-type="genus" reg="Herminium">Herminium</tp:taxon-name-part>
            <tp:taxon-name-part taxon-name-part-type="species" reg="neotineoides">neotineoides</tp:taxon-name-part>
          </tp:taxon-name><tp:taxon-authority>Ames &amp; Schltr., Repert. Spec. Nov. Regni Veg. Beih.4: 42. 1919.</tp:taxon-authority><tp:nomenclature-citation-list><tp:nomenclature-citation><tp:taxon-name>
                <tp:taxon-name-part taxon-name-part-type="genus" reg="Peristylus">Peristylus</tp:taxon-name-part> <tp:taxon-name-part taxon-name-part-type="species" reg="neotineoides">neotineoides</tp:taxon-name-part></tp:taxon-name><comment>(Ames &amp; Schltr.) K. Y. Lang, Acta Phytotax. Sin. 25: 453. 1987.</comment></tp:nomenclature-citation><tp:nomenclature-citation><tp:taxon-name>
                <tp:taxon-name-part taxon-name-part-type="genus" reg="Monorchis">Monorchis</tp:taxon-name-part> <tp:taxon-name-part taxon-name-part-type="species" reg="neotineoides">neotineoides</tp:taxon-name-part></tp:taxon-name><comment>(Ames &amp; Schltr.) O. Schwarz. Mitt. Thüring. Bot. Ges. 1: 95. 1949.</comment></tp:nomenclature-citation></tp:nomenclature-citation-list></tp:nomenclature><tp:treatment-sec sec-type="material" id="SECID0E1HHK"><title>Type.</title><p>CHINA. Sichuan, Western Szechuan, 12000 ft, 1907, <italic>Wilson E. H., 1768</italic> (Holotype: AMES! [AMES 00100259]; Isotypes: AMES! [AMES00100261], K! [K000796955]).</p></tp:treatment-sec><tp:treatment-sec sec-type="description" id="SECID0ECIHK"><title>Description.</title><p>Plant 20–38 cm tall. Tubers oblong-ovoid, 1–2 × 1–1.5 cm. Stem with 2–3 tubular sheaths and 2 leaves at base. Leaves subopposite, oblong-lanceolate, 4–15 × 0.8–3 cm, apex acute to acuminate. Inflorescence 25–28 cm, peduncle cylindrical, with 1 peduncle-scale; rachis 8–18 cm, densely many flowered; floral bracts <!--PageBreak-->lanceolate, 5–15 × 1–2 mm, longer than ovary, apex acuminate. Flowers green; pedicel and ovary 4–5 mm. Dorsal sepal elliptic, 2–2.5 × 1–1.5 mm, apex obtuse; lateral sepals spreading, elliptic, 2–2.5 × 1.5 mm, apex obtuse. Petals hooded with dorsal sepal, ovate-lanceolate, oblique, 2–2.5 × ca. 1 mm, concave, apex obtuse. Lip ovate, 2–3 × 2–2.5 mm, base concave, 3-lobed toward apex; disk with a subglobose callus; lateral lobes lanceolate, falcate, apex obtuse; mid-lobe ovate-lanceolate, slightly longer and broader than lateral lobes, apex obtuse; spur saccate; Column ca. 1.5 mm, viscidia ovate, rostellum triangular, 1 mm, stigma transversely oblong.</p></tp:treatment-sec><tp:treatment-sec sec-type="Flowering time" id="SECID0EKIHK"><title>Flowering time.</title><p>July.</p></tp:treatment-sec><tp:treatment-sec sec-type="habitat" id="SECID0EPIHK"><title>Habitat.</title><p>Terrestrial on grassy slopes and pastures between <italic><tp:taxon-name><tp:taxon-name-part taxon-name-part-type="genus" reg="Pinus">Pinus</tp:taxon-name-part></tp:taxon-name></italic> trees at elevations of 3100–4000 m.</p></tp:treatment-sec><tp:treatment-sec sec-type="distribution" id="SECID0E3IHK"><title>Distribution.</title><p>China (Sichuan).</p></tp:treatment-sec><tp:treatment-sec sec-type="material" id="SECID0EBJHK"><title>Specimens examined.</title><p>CHINA: <bold>Sichuan</bold>, Kangding county, 3150 m, 24.07.1963, <italic>Guan K. &amp; Wang W. et al. 340</italic> (<named-content xmlns:xlink="http://www.w3.org/1999/xlink" content-type="dwc:institutional_code" xlink:type="simple">PE</named-content>).</p></tp:treatment-sec></tp:taxon-treatment>
