# Supplementary material for: A taxonomic revision of Herminium L. (Orchidoideae, Orchidaceae)
Source: PhytoKeys. 2017 Apr 19;(79):1–74. doi: 10.3897/phytokeys.79.11215 (PMC5548999; doi:10.3897/phytokeys.79.11215)
Supplement: XML Treatment for Herminium oxysepalum [file phytokeys.79.11215-treatment45.xml]

<!DOCTYPE tp:taxon-treatment
  PUBLIC "-//TaxonX//DTD Taxonomic Treatment Publishing DTD v0 20100105//EN" "tax-treatment-NSO.dtd">
<tp:taxon-treatment xmlns:tp="http://www.plazi.org/taxpub"><tp:treatment-meta><kwd-group><label>Taxon classification</label><kwd><named-content xmlns:xlink="http://www.w3.org/1999/xlink" content-type="kingdom">Plantae</named-content></kwd><kwd><named-content xmlns:xlink="http://www.w3.org/1999/xlink" content-type="order">Asparagales</named-content></kwd><kwd><named-content xmlns:xlink="http://www.w3.org/1999/xlink" content-type="family">Orchidaceae</named-content></kwd></kwd-group><mixed-citation publication-type="journal"><person-group><name><surname>Raskoti</surname><given-names>Bhakta Bahadur</given-names></name><name><surname>Schuiteman</surname><given-names>André</given-names></name><name><surname>Jin</surname><given-names>Wei-Tao</given-names></name><name><surname>Jin</surname><given-names>Xiao-Hua</given-names></name></person-group><article-title>A taxonomic revision of <italic><tp:taxon-name><tp:taxon-name-part taxon-name-part-type="genus" reg="Herminium">Herminium</tp:taxon-name-part></tp:taxon-name></italic> L. (<tp:taxon-name><tp:taxon-name-part taxon-name-part-type="subfamily">Orchidoideae</tp:taxon-name-part></tp:taxon-name>, <tp:taxon-name><tp:taxon-name-part taxon-name-part-type="family">Orchidaceae</tp:taxon-name-part></tp:taxon-name>)</article-title><source>PhytoKeys</source><day>19</day><month>4</month><year>2017</year><volume>2017</volume><issue>79</issue><fpage>1</fpage><lpage>74</lpage><pub-id pub-id-type="doi">10.3897/phytokeys.79.11215</pub-id></mixed-citation></tp:treatment-meta><tp:nomenclature><label>38.</label><tp:taxon-name>
            <tp:taxon-name-part taxon-name-part-type="genus" reg="Herminium">Herminium</tp:taxon-name-part>
            <tp:taxon-name-part taxon-name-part-type="species" reg="oxysepalum">oxysepalum</tp:taxon-name-part>
          </tp:taxon-name><tp:taxon-authority>(K.Y. Lang) X.H. Jin, Schuit., Raskoti &amp; L.Q. Huang, Cladistics 2015.</tp:taxon-authority></tp:nomenclature><tp:treatment-sec sec-type="Basionym" id="SECID0E4OHK"><title>Basionym.</title><p>
            <italic><tp:taxon-name><tp:taxon-name-part taxon-name-part-type="genus" reg="Androcorys">Androcorys</tp:taxon-name-part> <tp:taxon-name-part taxon-name-part-type="species" reg="oxysepalus">oxysepalus</tp:taxon-name-part></tp:taxon-name></italic> K.Y. Lang, Guihaia 16: 106. 1996.</p></tp:treatment-sec><tp:treatment-sec sec-type="material" id="SECID0EOPHK"><title>Type.</title><p>CHINA. Yunnan, Shangri-La, 3700 m, 10.08.1981, <italic>Hengduan Mountain Team of Institute of Botany, 2917</italic> (Holotype: <named-content xmlns:xlink="http://www.w3.org/1999/xlink" content-type="dwc:institutional_code" xlink:type="simple">PE</named-content>!).</p></tp:treatment-sec><tp:treatment-sec sec-type="description" id="SECID0E2PHK"><title>Description.</title><p>Plant 6–16 cm tall. Tuber globose, ca. 5 × 5 mm in diam. Stem slender, with 2 tubular sheaths and 1 leaf at base. Leaf elliptic or oblong, 1.5–1.7 × 0.8–0.9 cm, apex obtuse. Inflorescence 5–12 cm, rachis 1.8–4 cm, 6–7-flowered; floral bracts ovate, ca. 0.1 mm, shorter than ovary, apex acute. Flowers green, ovary and pedicel fusiform, slightly beaked, 3–3.3 mm. Dorsal sepal broadly ovate, concave, ca. 1–1.5 × 1–1.6 mm, margin denticulate, apex acute; lateral sepals spreading, oblong-lanceolate, concave, ca. 2.5–3 × 1–1.3 mm, margin denticulate, apex acuminate. Petals oblong-lanceolate, oblique, concave, ca. 1.5–2 × 0.8–1 mm, apex obtuse. Lip deflexed, lingulate-lanceolate, ca. 1.5–2 mm, fleshy, base dilated, apex obtuse. Column ca. 0.5 mm, anther with 2 divergent, hooded locules and broad connective; pollinia 2, clavate, attached to a viscidium by short caudicle; rostellum triangular; stigma 2 pulvinate, attached to base of rostellum. Fruit fusiform, 5–7 mm long.</p></tp:treatment-sec><tp:treatment-sec sec-type="Flowering time" id="SECID0EAQHK"><title>Flowering time.</title><p>August.</p></tp:treatment-sec><tp:treatment-sec sec-type="habitat" id="SECID0EFQHK"><title>Habitat.</title><p>Terrestrial in <italic><tp:taxon-name><tp:taxon-name-part taxon-name-part-type="genus" reg="Abies">Abies</tp:taxon-name-part></tp:taxon-name></italic> forest at an elevation of 3700 m.</p></tp:treatment-sec><tp:treatment-sec sec-type="distribution" id="SECID0ESQHK"><title>Distribution.</title><p>China (Yunnan).</p></tp:treatment-sec><tp:treatment-sec sec-type="material" id="SECID0EXQHK"><title>Specimens examined.</title><p>CHINA: <bold>Yunnan</bold>, Zhongdian, 3700 m, 10.08.1981, <italic>Hengduan Mountain Team of Institute of Botany, 2917</italic> (<named-content xmlns:xlink="http://www.w3.org/1999/xlink" content-type="dwc:institutional_code" xlink:type="simple">PE</named-content>); <bold>Tibet</bold>, Yadong county, 25.08.2013, <italic>FLPH Tibet Expedition Team, 13–2182</italic> (<named-content xmlns:xlink="http://www.w3.org/1999/xlink" content-type="dwc:institutional_code" xlink:type="simple">PE</named-content>).</p></tp:treatment-sec></tp:taxon-treatment>
