# Supplementary material for: A taxonomic revision of Herminium L. (Orchidoideae, Orchidaceae)
Source: PhytoKeys. 2017 Apr 19;(79):1–74. doi: 10.3897/phytokeys.79.11215 (PMC5548999; doi:10.3897/phytokeys.79.11215)
Supplement: XML Treatment for Herminium pugioniforme [file phytokeys.79.11215-treatment46.xml]

<!DOCTYPE tp:taxon-treatment
  PUBLIC "-//TaxonX//DTD Taxonomic Treatment Publishing DTD v0 20100105//EN" "tax-treatment-NSO.dtd">
<tp:taxon-treatment xmlns:tp="http://www.plazi.org/taxpub"><tp:treatment-meta><kwd-group><label>Taxon classification</label><kwd><named-content xmlns:xlink="http://www.w3.org/1999/xlink" content-type="kingdom">Plantae</named-content></kwd><kwd><named-content xmlns:xlink="http://www.w3.org/1999/xlink" content-type="order">Asparagales</named-content></kwd><kwd><named-content xmlns:xlink="http://www.w3.org/1999/xlink" content-type="family">Orchidaceae</named-content></kwd></kwd-group><mixed-citation publication-type="journal"><person-group><name><surname>Raskoti</surname><given-names>Bhakta Bahadur</given-names></name><name><surname>Schuiteman</surname><given-names>André</given-names></name><name><surname>Jin</surname><given-names>Wei-Tao</given-names></name><name><surname>Jin</surname><given-names>Xiao-Hua</given-names></name></person-group><article-title>A taxonomic revision of <italic><tp:taxon-name><tp:taxon-name-part taxon-name-part-type="genus" reg="Herminium">Herminium</tp:taxon-name-part></tp:taxon-name></italic> L. (<tp:taxon-name><tp:taxon-name-part taxon-name-part-type="subfamily">Orchidoideae</tp:taxon-name-part></tp:taxon-name>, <tp:taxon-name><tp:taxon-name-part taxon-name-part-type="family">Orchidaceae</tp:taxon-name-part></tp:taxon-name>)</article-title><source>PhytoKeys</source><day>19</day><month>4</month><year>2017</year><volume>2017</volume><issue>79</issue><fpage>1</fpage><lpage>74</lpage><pub-id pub-id-type="doi">10.3897/phytokeys.79.11215</pub-id></mixed-citation></tp:treatment-meta><tp:nomenclature><label>39.</label><tp:taxon-name>
            <tp:taxon-name-part taxon-name-part-type="genus" reg="Herminium">Herminium</tp:taxon-name-part>
            <tp:taxon-name-part taxon-name-part-type="species" reg="pugioniforme">pugioniforme</tp:taxon-name-part>
          </tp:taxon-name><tp:taxon-authority>Lindl. ex Hook.f., Fl. Brit. India 6: 130. 1890.</tp:taxon-authority><xref ref-type="fig" rid="F5">Fig. 5I</xref><!--PageBreak--><tp:nomenclature-citation-list><tp:nomenclature-citation><tp:taxon-name>
                <tp:taxon-name-part taxon-name-part-type="genus" reg="Herminium">Herminium</tp:taxon-name-part> <tp:taxon-name-part taxon-name-part-type="species" reg="nivale">nivale</tp:taxon-name-part></tp:taxon-name><comment>Schltr., Acta Horti Gothob. 1: 134. 1924. Type: CHINA. Sichuan, Dongrergo, <italic>Smith H., 3631</italic> (Holotype: UPS!).</comment></tp:nomenclature-citation><tp:nomenclature-citation><tp:taxon-name>
                <tp:taxon-name-part taxon-name-part-type="genus" reg="Monorchis">Monorchis</tp:taxon-name-part> <tp:taxon-name-part taxon-name-part-type="species" reg="pugioniformis">pugioniformis</tp:taxon-name-part></tp:taxon-name><comment>(Lindl. ex Hook.f.) O. Schwarz, Mitt. Thüring. Bot. Ges. 1: 96. 1949.</comment></tp:nomenclature-citation><tp:nomenclature-citation><tp:taxon-name>
                <tp:taxon-name-part taxon-name-part-type="genus" reg="Androcorys">Androcorys</tp:taxon-name-part> <tp:taxon-name-part taxon-name-part-type="species" reg="pugioniformis">pugioniformis</tp:taxon-name-part></tp:taxon-name><comment>(Lindl. ex Hook.f.) K. Y. Lang, Guihaia 16: 105. 1996.</comment></tp:nomenclature-citation></tp:nomenclature-citation-list></tp:nomenclature><tp:treatment-sec sec-type="material" id="SECID0EBUHK"><title>Type.</title><p>INDIA. <bold>Uttarakhand</bold>, Garhwal, Dudu Glacier under Srikanta, 14000–15000 ft, 10.08.21883, <italic>Duthie J. F., 517</italic> (Syntype: K! [K000387533]); <bold>Sikkim</bold>, Samdong, 16000 ft, 11.09.1849, <italic>Hooker J. D., s.n.</italic> (Syntype: K! [K000387531], K-LINDL!); <bold>Kashmir</bold>, Kilan Marg, 12000 ft, 08.1877, <italic>Aitchison, 106</italic> (Syntype: K! [K000387532]).</p></tp:treatment-sec><tp:treatment-sec sec-type="description" id="SECID0ETUHK"><title>Description.</title><p>Plant 5–20 cm tall. Tuber globose, 5–8 × 4–8 mm. Stem with 1 or 2 tubular sheaths and 1 leaf at base. Leaf oblanceolate, 2–4 × 0.4–1.2 cm, apex obtuse. Inflorescence 3–10 cm, rachis 1–4 cm, 3–20-flowered; floral bracts ovate, much reduced, shorter than ovary, apex acute. Flowers green; ovary and pedicel 4–5 mm, fusiform, apex beaked, 3–5 mm. Dorsal sepal broadly elliptic-orbicular, concave, 1.5–2.5 × 1–1.2 mm, apex obtuse; lateral sepals obovate to elliptic, oblique 1.7–2.2 × 1–1.2 mm, apex obtuse. Petals obovate, oblique, concave, 1.3–1.5 × 0.5–0.8 mm, apex obtuse. Lip narrowly lingulate-oblong, 1.5–2.0 mm long, base rather abruptly dilated, 0.6–1.1 mm wide, with two basal concavities separated by a longitudinal callus ridge, apex obtuse. Column 0.5–1 mm, anther with 2 divergent locules hooded with ca. 0.6 mm broad connective; pollinia 2, clavate, attached to ellipsoid viscidium by short caudicle; rostellum triangular; stigma gibbous, attached to base of rostellum. Fruit fusiform, 3–4 mm long.</p></tp:treatment-sec><tp:treatment-sec sec-type="Flowering time" id="SECID0EYUHK"><title>Flowering time.</title><p>July–September.</p></tp:treatment-sec><tp:treatment-sec sec-type="habitat" id="SECID0E4UHK"><title>Habitat.</title><p>Terrestrial in <italic><tp:taxon-name><tp:taxon-name-part taxon-name-part-type="genus" reg="Abies">Abies</tp:taxon-name-part></tp:taxon-name></italic> forests, alpine grasslands, meadows and valleys at elevations of 2700–5200(–5500) m.</p></tp:treatment-sec><tp:treatment-sec sec-type="distribution" id="SECID0EKVHK"><title>Distribution.</title><p>Bhutan, China, India, Nepal.</p></tp:treatment-sec><tp:treatment-sec sec-type="notes" id="SECID0EPVHK"><title>Note.</title><p>
            <xref ref-type="bibr" rid="B23">Pridgeon et al. (2001</xref>: 257) stated that this species may occur up to 5500 m, but we have not seen specimens collected above 5200 m.</p></tp:treatment-sec><tp:treatment-sec sec-type="material" id="SECID0EZVHK"><title>Specimens examined.</title><p>BHUTAN: Gasa, Baiteng, 5040 m, 25.08.2000, <italic>Miehe G. and Miehe S., 00-329-04</italic> (K); Gasa, Upper mangde Chu near Kitchisabo, 5190 m, 11.09.2000, <italic>Miehe G. and S., 00-368-17</italic> (K); Tangey, lower Tsorim Chu, 4670 m, 14.09.2000, <italic>Miehe G. and Miehe S., 00-385-17</italic> (K); Paro, Tso Phu Valley, 4610 m, 08.07.2000, <italic>Miehe G. and Miehe S., 00-175-24</italic> (K).</p><p>CHINA: <bold>Sichuan</bold>, Songpan county, Huanglongsi, 3450 m, 30.07.2002, <italic>Luo Y.B., 853</italic> (<named-content xmlns:xlink="http://www.w3.org/1999/xlink" content-type="dwc:institutional_code" xlink:type="simple">PE</named-content>); <bold>Tibet</bold>, Bomi county, Zhamo Highway, 4200 m, 27.07.2010, <italic>Southern Tibet Expedition, STET1287</italic> (<named-content xmlns:xlink="http://www.w3.org/1999/xlink" content-type="dwc:institutional_code" xlink:type="simple">PE</named-content>); Dagze county, 5200 m, 02.09.1965, <italic>Zhang Y.T. and Lang K.Y., 2475</italic> (<named-content xmlns:xlink="http://www.w3.org/1999/xlink" content-type="dwc:institutional_code" xlink:type="simple">PE</named-content>); Damxung, Nyainqentanglha Shan, 4880 m, 11.08.1989, <italic>Dickoré B., 3753</italic> (K); Lhasa, 5000 m, 19.08.1965, <italic>Zhang Y.T. and Lang K.Y., 1938</italic> (<named-content xmlns:xlink="http://www.w3.org/1999/xlink" content-type="dwc:institutional_code" xlink:type="simple">PE</named-content>); Lhasa, Ximala Hill, mountain, 4900 m, 10.08.1965, <italic>Zhang Y.T., Lang K.Y., 2114</italic> (<named-content xmlns:xlink="http://www.w3.org/1999/xlink" content-type="dwc:institutional_code" xlink:type="simple">PE</named-content>); Medog county, 2664 m, 08.09.2009, <italic>Southeast Tibet Expedition, SET-ET 1362</italic> (<named-content xmlns:xlink="http://www.w3.org/1999/xlink" content-type="dwc:institutional_code" xlink:type="simple">PE</named-content>); Melong Gompa, 4900–5200 m, 02.07.1932, <italic>Gould B. J., 2236</italic> (K); Zayu county, Chawalong from meigu to Ridong, 4500 m, 17.07.2010, <italic>Southern Tibet Expedition, STET0655</italic> (<named-content xmlns:xlink="http://www.w3.org/1999/xlink" content-type="dwc:institutional_code" xlink:type="simple">PE</named-content>); <bold>Yunnan</bold>, Zhongdian, 3880 m, 11.08.1981, <italic>Beijing Hengduan Mountain Team, 3018</italic> (<named-content xmlns:xlink="http://www.w3.org/1999/xlink" content-type="dwc:institutional_code" xlink:type="simple">PE</named-content>).</p><p>INDIA: <bold>Kashmir</bold>, Mt. Kolahoi, 4250 m, <italic>Stewart R. R., 9390</italic> (K).</p><p>NEPAL. <bold>Rasuwa</bold>, Gosaithan, 4000 m, 21.07.2008, <italic>Raskoti B. B., 20149</italic> (<named-content xmlns:xlink="http://www.w3.org/1999/xlink" content-type="dwc:institutional_code" xlink:type="simple">KATH</named-content>).</p><!--PageBreak--></tp:treatment-sec><tp:treatment-sec><!--Section generated to contain objects referenced in tp:taxon-treatment.--><fig id="F5" position="float" orientation="portrait"><label>Figure 5.</label><caption><p>Flowers of representive species of <italic><tp:taxon-name><tp:taxon-name-part taxon-name-part-type="genus" reg="Herminium">Herminium</tp:taxon-name-part></tp:taxon-name></italic>. <bold>A</bold> <italic><tp:taxon-name><tp:taxon-name-part taxon-name-part-type="genus" reg="Herminium">H.</tp:taxon-name-part> <tp:taxon-name-part taxon-name-part-type="species" reg="monorchis">monorchis</tp:taxon-name-part></tp:taxon-name></italic> <bold>B</bold> <italic><tp:taxon-name><tp:taxon-name-part taxon-name-part-type="genus" reg="Herminium">H.</tp:taxon-name-part> <tp:taxon-name-part taxon-name-part-type="species" reg="latilabre">latilabre</tp:taxon-name-part></tp:taxon-name></italic> <bold>C</bold> <italic><tp:taxon-name><tp:taxon-name-part taxon-name-part-type="genus" reg="Herminium">H.</tp:taxon-name-part> <tp:taxon-name-part taxon-name-part-type="species" reg="forceps">forceps</tp:taxon-name-part></tp:taxon-name></italic> <bold>D</bold> <italic><tp:taxon-name><tp:taxon-name-part taxon-name-part-type="genus" reg="Herminium">H.</tp:taxon-name-part> <tp:taxon-name-part taxon-name-part-type="species" reg="fallax">fallax</tp:taxon-name-part></tp:taxon-name></italic> <bold>E</bold> <italic><tp:taxon-name><tp:taxon-name-part taxon-name-part-type="genus" reg="Herminium">H.</tp:taxon-name-part> <tp:taxon-name-part taxon-name-part-type="species" reg="lanceum">lanceum</tp:taxon-name-part></tp:taxon-name></italic> <bold>F</bold> <italic><tp:taxon-name><tp:taxon-name-part taxon-name-part-type="genus" reg="Herminium">H.</tp:taxon-name-part> <tp:taxon-name-part taxon-name-part-type="species" reg="edgeworthii">edgeworthii</tp:taxon-name-part></tp:taxon-name></italic> <bold>G</bold> <italic><tp:taxon-name><tp:taxon-name-part taxon-name-part-type="genus" reg="Herminium">H.</tp:taxon-name-part> <tp:taxon-name-part taxon-name-part-type="species" reg="monophyllum">monophyllum</tp:taxon-name-part></tp:taxon-name></italic> <bold>H</bold> <italic><tp:taxon-name><tp:taxon-name-part taxon-name-part-type="genus" reg="Herminium">H.</tp:taxon-name-part> <tp:taxon-name-part taxon-name-part-type="species" reg="quinquelobum">quinquelobum</tp:taxon-name-part></tp:taxon-name></italic> <bold>I</bold> <italic><tp:taxon-name><tp:taxon-name-part taxon-name-part-type="genus" reg="Herminium">H.</tp:taxon-name-part> <tp:taxon-name-part taxon-name-part-type="species" reg="pugioniforme">pugioniforme</tp:taxon-name-part></tp:taxon-name></italic>.</p></caption><graphic xmlns:xlink="http://www.w3.org/1999/xlink" xlink:href="phytokeys-079-001-g005.jpg" position="float" orientation="portrait" xlink:type="simple" id="oo_132228.jpg"/></fig></tp:treatment-sec><ref-list><ref id="B23"><mixed-citation xmlns:xlink="http://www.w3.org/1999/xlink" xlink:type="simple">
          <person-group><name name-style="western"><surname>Pridgeon</surname><given-names>AM</given-names></name><name name-style="western"><surname>Cribb</surname><given-names>PJ</given-names></name><name name-style="western"><surname>Chase</surname><given-names>MW</given-names></name></person-group> (<year>2001</year>) <article-title>Genera <italic><tp:taxon-name><tp:taxon-name-part taxon-name-part-type="genus">Orchidacearum</tp:taxon-name-part></tp:taxon-name></italic></article-title> (<volume>Vol. 2</volume>) – <source><tp:taxon-name><tp:taxon-name-part taxon-name-part-type="subfamily">Orchidoideae</tp:taxon-name-part></tp:taxon-name></source>. <publisher-name>Oxford University Press</publisher-name>, <size units="page">464 pp</size>.</mixed-citation></ref></ref-list></tp:taxon-treatment>
