# Supplementary material for: A taxonomic revision of Herminium L. (Orchidoideae, Orchidaceae)
Source: PhytoKeys. 2017 Apr 19;(79):1–74. doi: 10.3897/phytokeys.79.11215 (PMC5548999; doi:10.3897/phytokeys.79.11215)
Supplement: XML Treatment for Herminium pusillum [file phytokeys.79.11215-treatment47.xml]

<!DOCTYPE tp:taxon-treatment
  PUBLIC "-//TaxonX//DTD Taxonomic Treatment Publishing DTD v0 20100105//EN" "tax-treatment-NSO.dtd">
<tp:taxon-treatment xmlns:tp="http://www.plazi.org/taxpub"><tp:treatment-meta><kwd-group><label>Taxon classification</label><kwd><named-content xmlns:xlink="http://www.w3.org/1999/xlink" content-type="kingdom">Plantae</named-content></kwd><kwd><named-content xmlns:xlink="http://www.w3.org/1999/xlink" content-type="order">Asparagales</named-content></kwd><kwd><named-content xmlns:xlink="http://www.w3.org/1999/xlink" content-type="family">Orchidaceae</named-content></kwd></kwd-group><mixed-citation publication-type="journal"><person-group><name><surname>Raskoti</surname><given-names>Bhakta Bahadur</given-names></name><name><surname>Schuiteman</surname><given-names>André</given-names></name><name><surname>Jin</surname><given-names>Wei-Tao</given-names></name><name><surname>Jin</surname><given-names>Xiao-Hua</given-names></name></person-group><article-title>A taxonomic revision of <italic><tp:taxon-name><tp:taxon-name-part taxon-name-part-type="genus" reg="Herminium">Herminium</tp:taxon-name-part></tp:taxon-name></italic> L. (<tp:taxon-name><tp:taxon-name-part taxon-name-part-type="subfamily">Orchidoideae</tp:taxon-name-part></tp:taxon-name>, <tp:taxon-name><tp:taxon-name-part taxon-name-part-type="family">Orchidaceae</tp:taxon-name-part></tp:taxon-name>)</article-title><source>PhytoKeys</source><day>19</day><month>4</month><year>2017</year><volume>2017</volume><issue>79</issue><fpage>1</fpage><lpage>74</lpage><pub-id pub-id-type="doi">10.3897/phytokeys.79.11215</pub-id></mixed-citation></tp:treatment-meta><tp:nomenclature><label>40.</label><tp:taxon-name>
            <tp:taxon-name-part taxon-name-part-type="genus" reg="Herminium">Herminium</tp:taxon-name-part>
            <tp:taxon-name-part taxon-name-part-type="species" reg="pusillum">pusillum</tp:taxon-name-part>
          </tp:taxon-name><tp:taxon-authority>Ohwi &amp; Fukuy., Bot. Mag. (Tokyo). 48 (571): 430. 1934.</tp:taxon-authority><tp:nomenclature-citation-list><tp:nomenclature-citation><tp:taxon-name>
                <tp:taxon-name-part taxon-name-part-type="genus" reg="Androcorys">Androcorys</tp:taxon-name-part> <tp:taxon-name-part taxon-name-part-type="species" reg="pusillus">pusillus</tp:taxon-name-part></tp:taxon-name><comment>(Ohwi &amp; Fukuy.) Masam., Hokuriku J. Bot. 12: 88. 1963.</comment></tp:nomenclature-citation><tp:nomenclature-citation><tp:taxon-name>
                <tp:taxon-name-part taxon-name-part-type="genus" reg="Androcorys">Androcorys</tp:taxon-name-part> <tp:taxon-name-part taxon-name-part-type="species" reg="japonensis">japonensis</tp:taxon-name-part></tp:taxon-name><comment>Maek., J. Jap. Bot. 12: 96. 1936. Type: JAPAN. Hondo, Shinano Prov., Mt. Yuo, 18.08.1902, <italic>Yabe Y. s.n.</italic> (Holotype: Herb. Univ. Imp. Tokyo).</comment></tp:nomenclature-citation></tp:nomenclature-citation-list></tp:nomenclature><tp:treatment-sec sec-type="material" id="SECID0E41HK"><title>Type.</title><p>CHINA. Taiwan. Taichu (Mt. Niitakayama), 07.1933, <italic>Ohwi J.</italic>, (TAI!).</p></tp:treatment-sec><tp:treatment-sec sec-type="description" id="SECID0EF2HK"><title>Description.</title><p>Plant 10–22 cm tall. Tuber globose, 5–7 mm in diam. Stem slender, with 1–3 tubular sheaths and 1 leaf at base. Leaf ovate, 2–4.5 × 1–2.2 cm, apex obtuse. Inflorescence 5–10 cm, rachis ca. 2.5 cm, 8–13-flowered; floral bracts ovate, ca. 1.5 mm, shorter than ovary. Flowers green; ovary and pedicel, fusiform, slightly beaked, 3–4 mm. Dorsal sepal erect, broadly ovate, concave, 1–1.2 × ca. 1 mm, margin irregularly ciliated, apex obtuse; lateral sepals spreading, oblong, 2–3 × 0.7–1 mm, margin ciliated, apex obtuse. Petals oblong, concave, 1.2–1.5 × ca. 1 mm, base cuneate, apex obtuse. Lip lingulate, 2–2.2 × ca. 0.7 mm, fleshy, base dilated, apex obtuse. Column short, anther with 2 divergent, hooded locules and broad connective; pollinia 2, clavate, attached to a viscidium by short caudicle; rostellum triangular; stigmalobes 2, pulvinate, attached to base of rostellum.</p></tp:treatment-sec><tp:treatment-sec sec-type="Flowering time" id="SECID0EK2HK"><title>Flowering time.</title><p>July.</p></tp:treatment-sec><tp:treatment-sec sec-type="habitat" id="SECID0EP2HK"><title>Habitat.</title><p>Terrestrial in forest margins and alpine valleys at elevations of 2500–3500 m.</p></tp:treatment-sec><tp:treatment-sec sec-type="distribution" id="SECID0EU2HK"><title>Distribution.</title><p>China, Korea, Japan.</p></tp:treatment-sec><tp:treatment-sec sec-type="material" id="SECID0EZ2HK"><title>Specimens examined.</title><p>CHINA: <bold>TAIWAN</bold>, Hualien county, Nanhuchih shelter, 3100–3400 m, 07.07.2005, <italic>Chuan T., 215</italic> (TAIF).</p></tp:treatment-sec></tp:taxon-treatment>
