# Supplementary material for: A taxonomic revision of Herminium L. (Orchidoideae, Orchidaceae)
Source: PhytoKeys. 2017 Apr 19;(79):1–74. doi: 10.3897/phytokeys.79.11215 (PMC5548999; doi:10.3897/phytokeys.79.11215)
Supplement: XML Treatment for Herminium singulum [file phytokeys.79.11215-treatment50.xml]

<!DOCTYPE tp:taxon-treatment
  PUBLIC "-//TaxonX//DTD Taxonomic Treatment Publishing DTD v0 20100105//EN" "tax-treatment-NSO.dtd">
<tp:taxon-treatment xmlns:tp="http://www.plazi.org/taxpub"><tp:treatment-meta><kwd-group><label>Taxon classification</label><kwd><named-content xmlns:xlink="http://www.w3.org/1999/xlink" content-type="kingdom">Plantae</named-content></kwd><kwd><named-content xmlns:xlink="http://www.w3.org/1999/xlink" content-type="order">Asparagales</named-content></kwd><kwd><named-content xmlns:xlink="http://www.w3.org/1999/xlink" content-type="family">Orchidaceae</named-content></kwd></kwd-group><mixed-citation publication-type="journal"><person-group><name><surname>Raskoti</surname><given-names>Bhakta Bahadur</given-names></name><name><surname>Schuiteman</surname><given-names>André</given-names></name><name><surname>Jin</surname><given-names>Wei-Tao</given-names></name><name><surname>Jin</surname><given-names>Xiao-Hua</given-names></name></person-group><article-title>A taxonomic revision of <italic><tp:taxon-name><tp:taxon-name-part taxon-name-part-type="genus" reg="Herminium">Herminium</tp:taxon-name-part></tp:taxon-name></italic> L. (<tp:taxon-name><tp:taxon-name-part taxon-name-part-type="subfamily">Orchidoideae</tp:taxon-name-part></tp:taxon-name>, <tp:taxon-name><tp:taxon-name-part taxon-name-part-type="family">Orchidaceae</tp:taxon-name-part></tp:taxon-name>)</article-title><source>PhytoKeys</source><day>19</day><month>4</month><year>2017</year><volume>2017</volume><issue>79</issue><fpage>1</fpage><lpage>74</lpage><pub-id pub-id-type="doi">10.3897/phytokeys.79.11215</pub-id></mixed-citation></tp:treatment-meta><tp:nomenclature><label>43.</label><tp:taxon-name>
            <tp:taxon-name-part taxon-name-part-type="genus" reg="Herminium">Herminium</tp:taxon-name-part>
            <tp:taxon-name-part taxon-name-part-type="species" reg="singulum">singulum</tp:taxon-name-part>
          </tp:taxon-name><tp:taxon-authority>Tang &amp; F. T. Wang, Bull. Fan Mem. Inst. Biol. Bot. 10: 35. 1940.</tp:taxon-authority></tp:nomenclature><tp:treatment-sec sec-type="material" id="SECID0EIFAM"><title>Type.</title><p>CHINA. Yunnan, Salween-Chiukiang, east of Wang-tzang, 2800 m, <italic>Yu T.T., 20231A</italic> (Holotype: <named-content xmlns:xlink="http://www.w3.org/1999/xlink" content-type="dwc:institutional_code" xlink:type="simple">PE</named-content>! [PE01432256]).</p></tp:treatment-sec><tp:treatment-sec sec-type="description" id="SECID0EVFAM"><title>Description.</title><p>Plant 10–30 cm tall. Tubers subglobose, 8–10 mm. Stem with one or two tubular sheaths and 1 leaf at base. Leaf elliptic, 2–5 × 1–2 cm, apex obtuse. Inflorescence 6–25 cm; peduncle cylindrical, with 1 or 2 lanceolate peduncle-scales, 1–1.5 cm; rachis 2–10 cm, sublaxly 4 or many flowered; floral bracts lanceolate, 5 × 2 mm, shorter or longer than to ovary, apex acuminate. Flowers pedicel and ovary arcuate, apex beaked, 6–10 mm. Dorsal sepal ovate-lanceolate, 2–3 × 1–1.3 mm, concave, apex acute; lateral sepals reflexed, obliquely ovate, 2.5–3 × 0.8–1 mm, apex acute. Petals ovate, oblique, ca. 1.8–2.2 × 1–1.5 mm, apex obtuse. Lip lanceolate, 3.2–5 × 1–1.3 mm, entire, base dilated and spurred, apex obtuse; spur cylindrical shorter than ovary. Column 1.5 mm; caudicles short, rostellum triangular, stigma transversely oblong, situated below rostellum.</p></tp:treatment-sec><tp:treatment-sec sec-type="Flowering time" id="SECID0E1FAM"><title>Flowering time.</title><p>August–September.</p></tp:treatment-sec><tp:treatment-sec sec-type="habitat" id="SECID0E6FAM"><title>Habitat.</title><p>Terrestrial in forest margins at elevations of 2600–2800 m.</p></tp:treatment-sec><tp:treatment-sec sec-type="distribution" id="SECID0EEGAM"><title>Distribution.</title><p>China (Sichuan, Yunnan).</p></tp:treatment-sec><tp:treatment-sec sec-type="material" id="SECID0EJGAM"><title>Specimens examined.</title><p>CHINA: <bold>Yunnan</bold>, Gongshan county, Dulong, Gaolingshan, 1979, <italic>Liu L.H., et al. 08–14</italic> (<named-content xmlns:xlink="http://www.w3.org/1999/xlink" content-type="dwc:institutional_code" xlink:type="simple">PE</named-content>); Salween-Chiukiang, 2800 m, 03.09.1938, <italic>Yu T. T., 20231A</italic> (<named-content xmlns:xlink="http://www.w3.org/1999/xlink" content-type="dwc:institutional_code" xlink:type="simple">PE</named-content>).</p></tp:treatment-sec></tp:taxon-treatment>
