# Supplementary material for: A taxonomic revision of Herminium L. (Orchidoideae, Orchidaceae)
Source: PhytoKeys. 2017 Apr 19;(79):1–74. doi: 10.3897/phytokeys.79.11215 (PMC5548999; doi:10.3897/phytokeys.79.11215)
Supplement: XML Treatment for Herminium souliei [file phytokeys.79.11215-treatment51.xml]

<!DOCTYPE tp:taxon-treatment
  PUBLIC "-//TaxonX//DTD Taxonomic Treatment Publishing DTD v0 20100105//EN" "tax-treatment-NSO.dtd">
<tp:taxon-treatment xmlns:tp="http://www.plazi.org/taxpub"><tp:treatment-meta><kwd-group><label>Taxon classification</label><kwd><named-content xmlns:xlink="http://www.w3.org/1999/xlink" content-type="kingdom">Plantae</named-content></kwd><kwd><named-content xmlns:xlink="http://www.w3.org/1999/xlink" content-type="order">Asparagales</named-content></kwd><kwd><named-content xmlns:xlink="http://www.w3.org/1999/xlink" content-type="family">Orchidaceae</named-content></kwd></kwd-group><mixed-citation publication-type="journal"><person-group><name><surname>Raskoti</surname><given-names>Bhakta Bahadur</given-names></name><name><surname>Schuiteman</surname><given-names>André</given-names></name><name><surname>Jin</surname><given-names>Wei-Tao</given-names></name><name><surname>Jin</surname><given-names>Xiao-Hua</given-names></name></person-group><article-title>A taxonomic revision of <italic><tp:taxon-name><tp:taxon-name-part taxon-name-part-type="genus" reg="Herminium">Herminium</tp:taxon-name-part></tp:taxon-name></italic> L. (<tp:taxon-name><tp:taxon-name-part taxon-name-part-type="subfamily">Orchidoideae</tp:taxon-name-part></tp:taxon-name>, <tp:taxon-name><tp:taxon-name-part taxon-name-part-type="family">Orchidaceae</tp:taxon-name-part></tp:taxon-name>)</article-title><source>PhytoKeys</source><day>19</day><month>4</month><year>2017</year><volume>2017</volume><issue>79</issue><fpage>1</fpage><lpage>74</lpage><pub-id pub-id-type="doi">10.3897/phytokeys.79.11215</pub-id></mixed-citation></tp:treatment-meta><tp:nomenclature><label>44.</label><tp:taxon-name>
            <tp:taxon-name-part taxon-name-part-type="genus" reg="Herminium">Herminium</tp:taxon-name-part>
            <tp:taxon-name-part taxon-name-part-type="species" reg="souliei">souliei</tp:taxon-name-part>
          </tp:taxon-name><tp:taxon-authority>(Finet) Rolfe, J. Linn. Soc., Bot. 36: 51. 1903.</tp:taxon-authority><tp:nomenclature-citation-list><tp:nomenclature-citation><tp:taxon-name>
                <tp:taxon-name-part taxon-name-part-type="genus" reg="Herminium">Herminium</tp:taxon-name-part> <tp:taxon-name-part taxon-name-part-type="species" reg="souliei">souliei</tp:taxon-name-part></tp:taxon-name><comment>Schltr., Repert. Spec. Nov. Regni Veg. 9: 22. 1910, nom. illeg. (non (Finet) Rolfe). Type: CHINA. Tibet, Kiala Dist., Togolo, near Tat-sien-lou, 1898, <italic>Soulié J. A., s.n.</italic> (Holotype: B, lost; Isotype: [presumably <italic>Soulié 407</italic>] P!).</comment></tp:nomenclature-citation><tp:nomenclature-citation><tp:taxon-name>
                <tp:taxon-name-part taxon-name-part-type="genus" reg="Herminium">H.</tp:taxon-name-part> <tp:taxon-name-part taxon-name-part-type="species" reg="souliei">souliei</tp:taxon-name-part> <tp:taxon-name-part taxon-name-part-type="infraspecific-rank">var.</tp:taxon-name-part> <tp:taxon-name-part taxon-name-part-type="variety" reg="lichiangense">lichiangense</tp:taxon-name-part></tp:taxon-name><comment>W. W. Sm., Notes Roy. Bot. Gard. Edinburgh 8: 337. 1915. TYPE: CHINA. Yunnan, eastern flank of the Lichiang Range, 11000 ft, 08.1910, <italic>Forrest G., 6399</italic> (not found).</comment></tp:nomenclature-citation><tp:nomenclature-citation><tp:taxon-name>
                <tp:taxon-name-part taxon-name-part-type="genus" reg="Herminium">H.</tp:taxon-name-part> <tp:taxon-name-part taxon-name-part-type="species" reg="limprichtii">limprichtii</tp:taxon-name-part></tp:taxon-name><comment>Schltr., Repert. Spec. Nov. Regni Veg. Beih.4: 42. 1919. TYPE: CHINA. Yunnan, Talifu, 3500 m, 08.1913, <italic>Limpricht H. W., 1003</italic> (Holotype: B, lost).</comment></tp:nomenclature-citation><tp:nomenclature-citation><tp:taxon-name>
                <tp:taxon-name-part taxon-name-part-type="genus" reg="Monorchis">Monorchis</tp:taxon-name-part> <tp:taxon-name-part taxon-name-part-type="species" reg="limprichtii">limprichtii</tp:taxon-name-part></tp:taxon-name><comment>(Schltr.) O. Schwarz, Mitt. Thüring. Bot. Ges. 1: 95. 1949.</comment></tp:nomenclature-citation><tp:nomenclature-citation><tp:taxon-name>
                <tp:taxon-name-part taxon-name-part-type="genus" reg="Monorchis">M.</tp:taxon-name-part> <tp:taxon-name-part taxon-name-part-type="species" reg="souliei">souliei</tp:taxon-name-part></tp:taxon-name><comment>(Finet) O. Schwarz, Mitt. Thüring. Bot. Ges. 1: 95. 1949.</comment></tp:nomenclature-citation></tp:nomenclature-citation-list></tp:nomenclature><tp:treatment-sec sec-type="Basionym" id="SECID0ESKAM"><title>Basionym.</title><p>
            <tp:taxon-name><tp:taxon-name-part taxon-name-part-type="genus" reg="Herminium">Herminium</tp:taxon-name-part> <tp:taxon-name-part taxon-name-part-type="species" reg="angustifolium">angustifolium</tp:taxon-name-part> <tp:taxon-name-part taxon-name-part-type="infraspecific-rank">var.</tp:taxon-name-part> <tp:taxon-name-part taxon-name-part-type="variety" reg="souliei">souliei</tp:taxon-name-part></tp:taxon-name> Finet, Rev. Gén. Bot. 13: 518. 1901.</p></tp:treatment-sec><tp:treatment-sec sec-type="material" id="SECID0EJLAM"><title>Type.</title><p>CHINA. Tibet, Kiala Dist., Togolo, 18.08.1893, <italic>Soulié J. A., 407</italic> (Holotype: P! [P00378650]; Isotypes: K! [K000079033], P! [P00378650]).</p></tp:treatment-sec><tp:treatment-sec sec-type="description" id="SECID0ERLAM"><title>Description.</title><p>Plant 8–38 cm tall. Tubers oblong-ellipsoid, 8–25 × 5–15 mm. Stem with 2 or 3 tubular sheaths at base and 2–4 leaves. Leaves well-spaced, linear to lanceolate, 4–20 × 0.5–1.5 cm, apex acute. Inflorescence 5–25 cm; peduncle cylindrical, <!--PageBreak-->with peduncle-scales 0.5–2.5 cm; rachis 2.5–20 cm, densely many flowered; floral bracts ovate-lanceolate, 2–5 mm, equal, shorter or longer than ovary, apex acuminate. Flowers pale green; pedicel and ovary arcuate, 5–10 mm, shortly beaked. Dorsal sepal ovate, concave, 2–3 × 1.5–2 mm, apex obtuse; lateral sepals ovate, oblique, 2.9–3.5 × 1.2–2.5 mm, apex obtuse. Petals connivent with dorsal sepal forming a hood, linear, 2–3 × 0.4–0.6 mm, apex obtuse. Lip oblong, 2.6–4.5 × 0.7–1.2 mm, 3-lobed; lateral lobes linear-falcate, 0.5 × 0.3 mm; mid-lobe oblong, 0.6 × 0.3 mm, apex obtuse. Column 1 mm; pollinia ovoid; caudicles short, viscidia ovoid, rostellum triangular, stigma transversely oblong, situated below the rostellum. Capsule oblong, 1 cm.</p></tp:treatment-sec><tp:treatment-sec sec-type="Flowering time" id="SECID0EZLAM"><title>Flowering time.</title><p>July–August.</p></tp:treatment-sec><tp:treatment-sec sec-type="habitat" id="SECID0E5LAM"><title>Habitat.</title><p>Terrestrial in broad-leaved forests margins or on grassy slopes at elevations of 1400–4200 m.</p></tp:treatment-sec><tp:treatment-sec sec-type="distribution" id="SECID0EDMAM"><title>Distribution.</title><p>China, Nepal.</p></tp:treatment-sec><tp:treatment-sec sec-type="notes" id="SECID0EIMAM"><title>Note.</title><p>Morphologically, <italic><tp:taxon-name><tp:taxon-name-part taxon-name-part-type="genus" reg="Herminium">Herminium</tp:taxon-name-part> <tp:taxon-name-part taxon-name-part-type="species" reg="souliei">souliei</tp:taxon-name-part></tp:taxon-name></italic> is similar to <italic><tp:taxon-name><tp:taxon-name-part taxon-name-part-type="genus" reg="Herminium">Herminium</tp:taxon-name-part> <tp:taxon-name-part taxon-name-part-type="species" reg="lanceum">lanceum</tp:taxon-name-part></tp:taxon-name></italic>, but <italic><tp:taxon-name><tp:taxon-name-part taxon-name-part-type="genus" reg="Herminium">H.</tp:taxon-name-part> <tp:taxon-name-part taxon-name-part-type="species" reg="souliei">souliei</tp:taxon-name-part></tp:taxon-name></italic> is shorter in stature and the lip is flatter, which gives the flowers a more spidery appearance.</p></tp:treatment-sec><tp:treatment-sec sec-type="material" id="SECID0EPNAM"><title>Specimens examined.</title><p>CHINA: <bold>Sichuan</bold>, Muli county, 2800 m, 03.08.1937, <italic>Yu C. T., 7564</italic> (<named-content xmlns:xlink="http://www.w3.org/1999/xlink" content-type="dwc:institutional_code" xlink:type="simple">PE</named-content>); Yanyuan county, Yuanbao area, Dalin town, 3200 m, 20.07.1983 (<named-content xmlns:xlink="http://www.w3.org/1999/xlink" content-type="dwc:institutional_code" xlink:type="simple">PE</named-content>); <italic>Qinghai-Tibet Team, 12041A</italic> (<named-content xmlns:xlink="http://www.w3.org/1999/xlink" content-type="dwc:institutional_code" xlink:type="simple">PE</named-content>); Xiangcheng county, 3900 m, 12.08.1983, <italic>Qinghai-Tibet Team, 4780</italic> (<named-content xmlns:xlink="http://www.w3.org/1999/xlink" content-type="dwc:institutional_code" xlink:type="simple">PE</named-content>); Daofu county, 3600 m, 26.08.2001, <italic>Luo Y.B., 687</italic> (<named-content xmlns:xlink="http://www.w3.org/1999/xlink" content-type="dwc:institutional_code" xlink:type="simple">PE</named-content>); <bold>Yunnan</bold>, eastern slopes of Likiang Snow Range, 1922, <italic>Rock J. F., 5851</italic> (K); Lijiang, 3500 m, 03.08.1981, <italic>Beijing Hengduan Mountain Team,02550</italic> (<named-content xmlns:xlink="http://www.w3.org/1999/xlink" content-type="dwc:institutional_code" xlink:type="simple">PE</named-content>); Qiaojia county, 1400 m, 15.09.1932, <italic>Tsai H. T., 52045</italic> (<named-content xmlns:xlink="http://www.w3.org/1999/xlink" content-type="dwc:institutional_code" xlink:type="simple">PE</named-content>); Shangri-La, 2900 m, 17.09.1962, <italic>Zhongdian Team, 2116</italic> (<named-content xmlns:xlink="http://www.w3.org/1999/xlink" content-type="dwc:institutional_code" xlink:type="simple">PE</named-content>); Shangri-La, 3250 m, 09.08.1981, <italic>Tian et al., 842</italic> (<named-content xmlns:xlink="http://www.w3.org/1999/xlink" content-type="dwc:institutional_code" xlink:type="simple">PE</named-content>).</p><p>NEPAL: <bold>Koshi</bold>, Dhankutta district, Chitrye, 2400 m, 29.08.2007, <italic>Raskoti B. B.,02007</italic> (<named-content xmlns:xlink="http://www.w3.org/1999/xlink" content-type="dwc:institutional_code" xlink:type="simple">KATH</named-content>).</p></tp:treatment-sec></tp:taxon-treatment>
