# Supplementary material for: A taxonomic revision of Herminium L. (Orchidoideae, Orchidaceae)
Source: PhytoKeys. 2017 Apr 19;(79):1–74. doi: 10.3897/phytokeys.79.11215 (PMC5548999; doi:10.3897/phytokeys.79.11215)
Supplement: XML Treatment for Herminium suave [file phytokeys.79.11215-treatment52.xml]

<!DOCTYPE tp:taxon-treatment
  PUBLIC "-//TaxonX//DTD Taxonomic Treatment Publishing DTD v0 20100105//EN" "tax-treatment-NSO.dtd">
<tp:taxon-treatment xmlns:tp="http://www.plazi.org/taxpub"><tp:treatment-meta><kwd-group><label>Taxon classification</label><kwd><named-content xmlns:xlink="http://www.w3.org/1999/xlink" content-type="kingdom">Plantae</named-content></kwd><kwd><named-content xmlns:xlink="http://www.w3.org/1999/xlink" content-type="order">Asparagales</named-content></kwd><kwd><named-content xmlns:xlink="http://www.w3.org/1999/xlink" content-type="family">Orchidaceae</named-content></kwd></kwd-group><mixed-citation publication-type="journal"><person-group><name><surname>Raskoti</surname><given-names>Bhakta Bahadur</given-names></name><name><surname>Schuiteman</surname><given-names>André</given-names></name><name><surname>Jin</surname><given-names>Wei-Tao</given-names></name><name><surname>Jin</surname><given-names>Xiao-Hua</given-names></name></person-group><article-title>A taxonomic revision of <italic><tp:taxon-name><tp:taxon-name-part taxon-name-part-type="genus" reg="Herminium">Herminium</tp:taxon-name-part></tp:taxon-name></italic> L. (<tp:taxon-name><tp:taxon-name-part taxon-name-part-type="subfamily">Orchidoideae</tp:taxon-name-part></tp:taxon-name>, <tp:taxon-name><tp:taxon-name-part taxon-name-part-type="family">Orchidaceae</tp:taxon-name-part></tp:taxon-name>)</article-title><source>PhytoKeys</source><day>19</day><month>4</month><year>2017</year><volume>2017</volume><issue>79</issue><fpage>1</fpage><lpage>74</lpage><pub-id pub-id-type="doi">10.3897/phytokeys.79.11215</pub-id></mixed-citation></tp:treatment-meta><tp:nomenclature><label>45.</label><tp:taxon-name>
            <tp:taxon-name-part taxon-name-part-type="genus" reg="Herminium">Herminium</tp:taxon-name-part>
            <tp:taxon-name-part taxon-name-part-type="species" reg="suave">suave</tp:taxon-name-part>
          </tp:taxon-name><tp:taxon-authority>Tang &amp; F. T. Wang, Bull. Fan Mem. Inst. Biol. 7: 131. 1936.</tp:taxon-authority><tp:nomenclature-citation-list><tp:nomenclature-citation><tp:taxon-name>
                <tp:taxon-name-part taxon-name-part-type="genus" reg="Peristylus">Peristylus</tp:taxon-name-part> <tp:taxon-name-part taxon-name-part-type="species" reg="forrestii">forrestii</tp:taxon-name-part></tp:taxon-name><comment>(Schltr.) K. Y. Lang, Acta Phytotax. Sin. 25: 454. 1987. Not <tp:taxon-name><tp:taxon-name-part taxon-name-part-type="genus" reg="Herminium">Herminium</tp:taxon-name-part> <tp:taxon-name-part taxon-name-part-type="species" reg="forrestii">forrestii</tp:taxon-name-part></tp:taxon-name> Schltr. </comment></tp:nomenclature-citation></tp:nomenclature-citation-list></tp:nomenclature><tp:treatment-sec sec-type="Replaced name" id="SECID0EBSAM"><title>Replaced name.</title><p>
            <italic><tp:taxon-name><tp:taxon-name-part taxon-name-part-type="genus" reg="Habenaria">Habenaria</tp:taxon-name-part> <tp:taxon-name-part taxon-name-part-type="species" reg="forrestii">forrestii</tp:taxon-name-part></tp:taxon-name></italic> Schltr., Notes Roy. Bot. Gard. Edinburgh 5: 101. 1912. Type: CHINA. Yunnan, eastern flank of the Lichiang Range, 11000–12000 ft, 15.09.1906, <italic>Forrest G., 2875</italic> (Holotype: E! [E00381990]; Isotype: P! [P00378752]).</p></tp:treatment-sec><tp:treatment-sec sec-type="description" id="SECID0EUSAM"><title>Description.</title><p>Plant slender, 17–33 cm tall. Tubers oblong, 1–2.5 × 0.5–1 cm. Stem with upto 3 tubular sheaths and 2–3 leaves at base. Leaves linear, 1.5–8 × 0.1–0.4 cm, apex acuminate. Inflorescence 12–30 cm; peduncle cylindrical, peduncle-scales 1–3, lanceolate, 3–10 mm; rachis 5.5–13 cm, laxly to sub-densely many flowered; floral bracts ovate-lanceolate, 3–4 mm, much shorter than ovary, apex acuminate. Flowers green, ovary and pedicel 5–8 mm. Dorsal sepal broadly ovate, ca. 2–2.5 × 1.5–2 mm, apex obtuse; lateral sepals oblong, falcate, reflexed, ca. 2–2.5 × 1–1.5 mm, apex <!--PageBreak-->obtuse. Petals ovate, oblique, ca. 2–3 × 1–1.5 mm, apex obtuse. Lip lingulate, ca. 3 mm, base concave, entire, apex obtuse; spur pendulous, curving forward, cylindrical, 5–8 mm, ca. equal to or longer than ovary, slightly dilated toward apex. Column ca. 1 mm, pollinia ovoid; caudicles short; viscidia ovate, rostellum triangular, armed, stigma transversely oblong, drawn out at base of lip.</p></tp:treatment-sec><tp:treatment-sec sec-type="Flowering time" id="SECID0E3SAM"><title>Flowering time.</title><p>August–September.</p></tp:treatment-sec><tp:treatment-sec sec-type="habitat" id="SECID0EBTAM"><title>Habitat.</title><p>Terrestrial on grassy slopes at elevations of 1700–3900 m.</p></tp:treatment-sec><tp:treatment-sec sec-type="distribution" id="SECID0EGTAM"><title>Distribution.</title><p>China (Sichuan, Yunnan).</p></tp:treatment-sec><tp:treatment-sec sec-type="material" id="SECID0ELTAM"><title>Specimens examined.</title><p>CHINA: <bold>Sichuan</bold>, Muli, 2600 m, 12.08.1937, <italic>Yu T.T., 7674</italic> (<named-content xmlns:xlink="http://www.w3.org/1999/xlink" content-type="dwc:institutional_code" xlink:type="simple">PE</named-content>); <bold>Yunnan</bold>, without data, <italic>Maire E. E., 38</italic> (K).</p></tp:treatment-sec></tp:taxon-treatment>
