# Supplementary material for: A taxonomic revision of Herminium L. (Orchidoideae, Orchidaceae)
Source: PhytoKeys. 2017 Apr 19;(79):1–74. doi: 10.3897/phytokeys.79.11215 (PMC5548999; doi:10.3897/phytokeys.79.11215)
Supplement: XML Treatment for Herminium tangianum [file phytokeys.79.11215-treatment53.xml]

<!DOCTYPE tp:taxon-treatment
  PUBLIC "-//TaxonX//DTD Taxonomic Treatment Publishing DTD v0 20100105//EN" "tax-treatment-NSO.dtd">
<tp:taxon-treatment xmlns:tp="http://www.plazi.org/taxpub"><tp:treatment-meta><kwd-group><label>Taxon classification</label><kwd><named-content xmlns:xlink="http://www.w3.org/1999/xlink" content-type="kingdom">Plantae</named-content></kwd><kwd><named-content xmlns:xlink="http://www.w3.org/1999/xlink" content-type="order">Asparagales</named-content></kwd><kwd><named-content xmlns:xlink="http://www.w3.org/1999/xlink" content-type="family">Orchidaceae</named-content></kwd></kwd-group><mixed-citation publication-type="journal"><person-group><name><surname>Raskoti</surname><given-names>Bhakta Bahadur</given-names></name><name><surname>Schuiteman</surname><given-names>André</given-names></name><name><surname>Jin</surname><given-names>Wei-Tao</given-names></name><name><surname>Jin</surname><given-names>Xiao-Hua</given-names></name></person-group><article-title>A taxonomic revision of <italic><tp:taxon-name><tp:taxon-name-part taxon-name-part-type="genus" reg="Herminium">Herminium</tp:taxon-name-part></tp:taxon-name></italic> L. (<tp:taxon-name><tp:taxon-name-part taxon-name-part-type="subfamily">Orchidoideae</tp:taxon-name-part></tp:taxon-name>, <tp:taxon-name><tp:taxon-name-part taxon-name-part-type="family">Orchidaceae</tp:taxon-name-part></tp:taxon-name>)</article-title><source>PhytoKeys</source><day>19</day><month>4</month><year>2017</year><volume>2017</volume><issue>79</issue><fpage>1</fpage><lpage>74</lpage><pub-id pub-id-type="doi">10.3897/phytokeys.79.11215</pub-id></mixed-citation></tp:treatment-meta><tp:nomenclature><label>46.</label><tp:taxon-name>
            <tp:taxon-name-part taxon-name-part-type="genus" reg="Herminium">Herminium</tp:taxon-name-part>
            <tp:taxon-name-part taxon-name-part-type="species" reg="tangianum">tangianum</tp:taxon-name-part>
          </tp:taxon-name><tp:taxon-authority>(S. Y. Hu) K. Y. Lang, Acta Phytotax. Sin. 25: 458. 1987.</tp:taxon-authority><tp:nomenclature-citation-list><tp:nomenclature-citation><tp:taxon-name><tp:taxon-name-part taxon-name-part-type="genus" reg="Herminium">Herminium</tp:taxon-name-part> <tp:taxon-name-part taxon-name-part-type="species" reg="latifolium">latifolium</tp:taxon-name-part></tp:taxon-name><comment>Homotypic synonyms: Gagnep., Bull. Mus. Natl. Hist. Nat., sér. 2, 3: 325. 1931, not (A. Rich.) Lindl. 1832 (= <tp:taxon-name><tp:taxon-name-part taxon-name-part-type="genus" reg="Benthamia">Benthamia</tp:taxon-name-part> <tp:taxon-name-part taxon-name-part-type="species" reg="chlorantha">chlorantha</tp:taxon-name-part></tp:taxon-name> (Spreng.) Garay &amp; G.A. Romero). </comment></tp:nomenclature-citation><tp:nomenclature-citation><tp:taxon-name>
                <tp:taxon-name-part taxon-name-part-type="genus" reg="Peristylus">P.</tp:taxon-name-part> <tp:taxon-name-part taxon-name-part-type="species" reg="ecalcaratus">ecalcaratus</tp:taxon-name-part></tp:taxon-name><comment>Tang &amp; F. T. Wang, Acta Phytotax. Sin.1: 64. 1951, not Finet 1901.</comment></tp:nomenclature-citation></tp:nomenclature-citation-list></tp:nomenclature><tp:treatment-sec sec-type="Basionym" id="SECID0EGWAM"><title>Basionym.</title><p>
            <italic><tp:taxon-name><tp:taxon-name-part taxon-name-part-type="genus" reg="Peristylus">Peristylus</tp:taxon-name-part> <tp:taxon-name-part taxon-name-part-type="species" reg="tangianus">tangianus</tp:taxon-name-part></tp:taxon-name></italic> S. Y. Hu, Quart. J. Taiwan Mus. 27: 461. 1974.</p></tp:treatment-sec><tp:treatment-sec sec-type="material" id="SECID0EXWAM"><title>Type.</title><p>CHINA. Yunnan, 20.08.1906, <italic>Ducloux F., 3971</italic> (Holotype P! [P00378693]).</p></tp:treatment-sec><tp:treatment-sec sec-type="description" id="SECID0E6WAM"><title>Description.</title><p>Plant 20–30 cm tall. Tubers subglobose to oblong-ellipsoid, 10–20 mm. Stem with 3–4 tubular sheaths at base and 2–3 subbasal leaves. Leaves orbicular or elliptic, 2.1–5 × 2–2.6 cm, apex subacute to acuminate. Peduncle cylindrical, with several triangular lanceolate peduncle-scales, rachis 4–10 cm, subdensely many-flowered; floral bracts lanceolate, 6–7 mm, slightly shorter than ovary, apex acuminate. Flowers white; pedicel and ovary twisted, beaked, ca. 8 mm. Dorsal sepal ovate, ca. 2.5 × 1.6 mm, apex obtuse; lateral sepals oblanceolate, ca. 2.6 × 1 mm, apex obtuse. Petals ovate, oblique, 1.2–2.4 × ca. 1.2 mm, apex obtuse. Lip decurved, ovate-pandurate, ca. 2.5 × 1.4 mm, somewhat fleshy, base dilated and shallowly concave, contracted near middle, margin entire, apex dilated and obtuse. Column short; viscidia elliptic, ca. 0.8 mm.</p></tp:treatment-sec><tp:treatment-sec sec-type="Flowering time" id="SECID0EEXAM"><title>Flowering time.</title><p>August.</p></tp:treatment-sec><tp:treatment-sec sec-type="distribution" id="SECID0EJXAM"><title>Distribution.</title><p>China (Yunnan).</p></tp:treatment-sec><tp:treatment-sec sec-type="notes" id="SECID0EOXAM"><title>Note.</title><p>Our description is based on <xref ref-type="bibr" rid="B5">Chen et al. (2009)</xref>.</p></tp:treatment-sec><ref-list><ref id="B5"><mixed-citation xmlns:xlink="http://www.w3.org/1999/xlink" xlink:type="simple">
          <person-group><name name-style="western"><surname>Chen</surname><given-names>SC</given-names></name><name name-style="western"><surname>Lang</surname><given-names>KY</given-names></name><name name-style="western"><surname>Gale</surname><given-names>SW</given-names></name><name name-style="western"><surname>Cribb</surname><given-names>PJ</given-names></name><name name-style="western"><surname>Ormerod</surname><given-names>P</given-names></name></person-group> (<year>2009</year>) <article-title>Subfam. <tp:taxon-name><tp:taxon-name-part taxon-name-part-type="subfamily">Orchidoideae</tp:taxon-name-part></tp:taxon-name>.</article-title> In: <person-group><name name-style="western"><surname>Wu</surname><given-names>ZY</given-names></name><name name-style="western"><surname>Raven</surname><given-names>PH</given-names></name><name name-style="western"><surname>Hong</surname><given-names>DY</given-names></name></person-group> (<role>Eds</role>) <issue-title>Flora of China (Vol.</issue-title> <source>25). Science Press, Beijing, Missouri Botanical Garden, St. Louis. Beijing: Science Press and St. Louis: Missouri Botanical Garden Press</source>, <fpage>119</fpage>–<lpage>124</lpage>.</mixed-citation></ref></ref-list></tp:taxon-treatment>
