# Supplementary material for: A taxonomic revision of Herminium L. (Orchidoideae, Orchidaceae)
Source: PhytoKeys. 2017 Apr 19;(79):1–74. doi: 10.3897/phytokeys.79.11215 (PMC5548999; doi:10.3897/phytokeys.79.11215)
Supplement: XML Treatment for Herminium tibeticum [file phytokeys.79.11215-treatment54.xml]

<!DOCTYPE tp:taxon-treatment
  PUBLIC "-//TaxonX//DTD Taxonomic Treatment Publishing DTD v0 20100105//EN" "tax-treatment-NSO.dtd">
<tp:taxon-treatment xmlns:tp="http://www.plazi.org/taxpub"><tp:treatment-meta><kwd-group><label>Taxon classification</label><kwd><named-content xmlns:xlink="http://www.w3.org/1999/xlink" content-type="kingdom">Plantae</named-content></kwd><kwd><named-content xmlns:xlink="http://www.w3.org/1999/xlink" content-type="order">Asparagales</named-content></kwd><kwd><named-content xmlns:xlink="http://www.w3.org/1999/xlink" content-type="family">Orchidaceae</named-content></kwd></kwd-group><mixed-citation publication-type="journal"><person-group><name><surname>Raskoti</surname><given-names>Bhakta Bahadur</given-names></name><name><surname>Schuiteman</surname><given-names>André</given-names></name><name><surname>Jin</surname><given-names>Wei-Tao</given-names></name><name><surname>Jin</surname><given-names>Xiao-Hua</given-names></name></person-group><article-title>A taxonomic revision of <italic><tp:taxon-name><tp:taxon-name-part taxon-name-part-type="genus" reg="Herminium">Herminium</tp:taxon-name-part></tp:taxon-name></italic> L. (<tp:taxon-name><tp:taxon-name-part taxon-name-part-type="subfamily">Orchidoideae</tp:taxon-name-part></tp:taxon-name>, <tp:taxon-name><tp:taxon-name-part taxon-name-part-type="family">Orchidaceae</tp:taxon-name-part></tp:taxon-name>)</article-title><source>PhytoKeys</source><day>19</day><month>4</month><year>2017</year><volume>2017</volume><issue>79</issue><fpage>1</fpage><lpage>74</lpage><pub-id pub-id-type="doi">10.3897/phytokeys.79.11215</pub-id></mixed-citation></tp:treatment-meta><tp:nomenclature><label>47.</label><tp:taxon-name>
            <tp:taxon-name-part taxon-name-part-type="genus" reg="Herminium">Herminium</tp:taxon-name-part>
            <tp:taxon-name-part taxon-name-part-type="species" reg="tibeticum">tibeticum</tp:taxon-name-part>
            <object-id xmlns:xlink="http://www.w3.org/1999/xlink" content-type="ipni" xlink:type="simple">urn:lsid:ipni.org:names:77161963-1</object-id>
          </tp:taxon-name><tp:taxon-authority>X.H. Jin, Schuit. &amp; Raskoti</tp:taxon-authority><tp:taxon-status xmlns:xlink="http://www.w3.org/1999/xlink" xlink:type="simple">sp. nov.</tp:taxon-status><xref ref-type="fig" rid="F19">Fig. 15</xref></tp:nomenclature><tp:treatment-sec sec-type="material" id="SECID0EGZAM"><title>Type.</title><p>CHINA. Tibet, Medog, 52 km region of the road from Bomi to Motuo, 3600–3700 m, 28.08.2012, <italic>Jin X.H., Jin W.T. and Xu S.Z., 13185</italic> (<named-content xmlns:xlink="http://www.w3.org/1999/xlink" content-type="dwc:institutional_code" xlink:type="simple">PE</named-content>).</p><fig id="F19" position="float" orientation="portrait"><label>Figure 15.</label><caption><p>
                <italic><tp:taxon-name><tp:taxon-name-part taxon-name-part-type="genus" reg="Herminium">Herminium</tp:taxon-name-part> <tp:taxon-name-part taxon-name-part-type="species" reg="tibeticum">tibeticum</tp:taxon-name-part></tp:taxon-name></italic>. <bold>A</bold> Flowering plant <bold>B</bold> Flower (side view) <bold>C</bold> Flower spread (front view) <bold>D</bold> Dorsal sepal, lateral sepal and petal <bold>E</bold> Lip <bold>F</bold> Section of ovary with column <bold>G</bold> Floral bract <bold>H</bold> Column with stigma (front view) <bold>I</bold> Anther cap, auricles and viscidium.</p></caption><graphic xmlns:xlink="http://www.w3.org/1999/xlink" xlink:href="phytokeys-079-001-g015.jpg" position="float" orientation="portrait" xlink:type="simple" id="oo_132252.jpg"/></fig><!--PageBreak--><!--PageBreak--></tp:treatment-sec><tp:treatment-sec sec-type="diagnosis" id="SECID0E61AM"><title>Diagnosis.</title><p>
            <italic><tp:taxon-name><tp:taxon-name-part taxon-name-part-type="genus" reg="Herminium">Herminium</tp:taxon-name-part> <tp:taxon-name-part taxon-name-part-type="species" reg="tibeticum">tibeticum</tp:taxon-name-part></tp:taxon-name></italic> is similar to <italic><tp:taxon-name><tp:taxon-name-part taxon-name-part-type="genus" reg="Herminium">Herminium</tp:taxon-name-part> <tp:taxon-name-part taxon-name-part-type="species" reg="pygmaeum">pygmaeum</tp:taxon-name-part></tp:taxon-name></italic> and <italic><tp:taxon-name><tp:taxon-name-part taxon-name-part-type="genus" reg="Herminium">H.</tp:taxon-name-part> <tp:taxon-name-part taxon-name-part-type="species" reg="josephi">josephi</tp:taxon-name-part></tp:taxon-name></italic>, but differs from the former in having strongly falcate petals and a lip with a callus; from the latter in having a 3-lobed and cuneate lip.</p></tp:treatment-sec><tp:treatment-sec sec-type="description" id="SECID0EG3AM"><title>Description.</title><p>Plant 13–16 cm tall. Tubers subglobose, 4–8 × 4–6 mm, with slender roots. Stem with tubular sheaths at base, and often 1 or rarely 2-leaved. Leaves cauline, lanceolate, 4.0–5.0 × 0.8–1.0 cm, apex acute, base sheathing. Peduncle 7–8 cm, slender, without peduncle-scales; rachis 2.5–5.5 cm, with five to several subsecund flowers; floral bracts ovate,1–2 × 0.5–1.0 mm, about equal to the pedicel, apex acute. Flowers drooping, greenish, 4–5 mm across, ovary fusiform, shortly pedicellate, slightly arcuate, 4–7 mm long, ridged, apex strongly beaked. Dorsal sepal ovate, 3.0 × 1.9 mm, 1-veined, apex sub-obtuse; lateral sepals spreading, ovate, oblique, 3.0 × 1.3 mm, apex obtuse. Petals lanceolate, falcate, 3.0–5.0× 1.0–1.5 mm, 1-veined, middle portion crenulate, apex acute. Lip cuneate, apiculate, 5.5–6.0 × 1.5–2.5 mm, base saccate, concave, with two longitudinal 1.9 mm long calli, 3-nerved, shallowly 3-lobed; lateral lobes triangular, smaller than the midlobe, 1.0 × 0.4 mm, crenulate, apex obtuse; midlobe narrowly triangular,1.2 × 1.0 mm, apex sub-obtuse. Column ca. 1.4 mm long; stigma transverse, ca. 2.8 mm long, rostellum 0.5 mm, three lobed, mid-lobe larger than the lateral lobes; auricle ca. 0.6 mm long; pollinia 1.2 mm, globose; viscidia globose.</p></tp:treatment-sec><tp:treatment-sec sec-type="Flowering time" id="SECID0EL3AM"><title>Flowering time.</title><p>July.</p></tp:treatment-sec><tp:treatment-sec sec-type="distribution" id="SECID0EQ3AM"><title>Distribution.</title><p>Endemic to China.</p></tp:treatment-sec><tp:treatment-sec sec-type="habitat" id="SECID0EV3AM"><title>Habitat.</title><p>Terrestrial in grassland on open slopes in evergreen forest at elevations of 3600–3700 m.</p></tp:treatment-sec><tp:treatment-sec sec-type="etymology" id="SECID0E13AM"><title>Etymology.</title><p>Named for Tibet, origin of type.</p></tp:treatment-sec><tp:treatment-sec sec-type="notes" id="SECID0E63AM"><title>Notes.</title><p>
            <italic><tp:taxon-name><tp:taxon-name-part taxon-name-part-type="genus" reg="Herminium">Herminium</tp:taxon-name-part> <tp:taxon-name-part taxon-name-part-type="species" reg="tibeticum">tibeticum</tp:taxon-name-part></tp:taxon-name></italic> is most similar to <italic><tp:taxon-name><tp:taxon-name-part taxon-name-part-type="genus" reg="Herminium">Herminium</tp:taxon-name-part> <tp:taxon-name-part taxon-name-part-type="species" reg="pygmaeum">pygmaeum</tp:taxon-name-part></tp:taxon-name></italic> Renz in petal and lip shape; it differs from the latter in having strongly falcate petals, and a lip with two parallel longitudinal calli at the base.</p></tp:treatment-sec></tp:taxon-treatment>
