# Supplementary material for: A taxonomic revision of Herminium L. (Orchidoideae, Orchidaceae)
Source: PhytoKeys. 2017 Apr 19;(79):1–74. doi: 10.3897/phytokeys.79.11215 (PMC5548999; doi:10.3897/phytokeys.79.11215)
Supplement: XML Treatment for Herminium wangianum [file phytokeys.79.11215-treatment55.xml]

<!DOCTYPE tp:taxon-treatment
  PUBLIC "-//TaxonX//DTD Taxonomic Treatment Publishing DTD v0 20100105//EN" "tax-treatment-NSO.dtd">
<tp:taxon-treatment xmlns:tp="http://www.plazi.org/taxpub"><tp:treatment-meta><kwd-group><label>Taxon classification</label><kwd><named-content xmlns:xlink="http://www.w3.org/1999/xlink" content-type="kingdom">Plantae</named-content></kwd><kwd><named-content xmlns:xlink="http://www.w3.org/1999/xlink" content-type="order">Asparagales</named-content></kwd><kwd><named-content xmlns:xlink="http://www.w3.org/1999/xlink" content-type="family">Orchidaceae</named-content></kwd></kwd-group><mixed-citation publication-type="journal"><person-group><name><surname>Raskoti</surname><given-names>Bhakta Bahadur</given-names></name><name><surname>Schuiteman</surname><given-names>André</given-names></name><name><surname>Jin</surname><given-names>Wei-Tao</given-names></name><name><surname>Jin</surname><given-names>Xiao-Hua</given-names></name></person-group><article-title>A taxonomic revision of <italic><tp:taxon-name><tp:taxon-name-part taxon-name-part-type="genus" reg="Herminium">Herminium</tp:taxon-name-part></tp:taxon-name></italic> L. (<tp:taxon-name><tp:taxon-name-part taxon-name-part-type="subfamily">Orchidoideae</tp:taxon-name-part></tp:taxon-name>, <tp:taxon-name><tp:taxon-name-part taxon-name-part-type="family">Orchidaceae</tp:taxon-name-part></tp:taxon-name>)</article-title><source>PhytoKeys</source><day>19</day><month>4</month><year>2017</year><volume>2017</volume><issue>79</issue><fpage>1</fpage><lpage>74</lpage><pub-id pub-id-type="doi">10.3897/phytokeys.79.11215</pub-id></mixed-citation></tp:treatment-meta><tp:nomenclature><label>48.</label><tp:taxon-name>
            <tp:taxon-name-part taxon-name-part-type="genus" reg="Herminium">Herminium</tp:taxon-name-part>
            <tp:taxon-name-part taxon-name-part-type="species" reg="wangianum">wangianum</tp:taxon-name-part>
          </tp:taxon-name><tp:taxon-authority>X.H. Jin, Schuit., Raskoti &amp; L.Q. Huang, Cladistics 2015.</tp:taxon-authority><tp:nomenclature-citation-list><tp:nomenclature-citation><tp:taxon-name><tp:taxon-name-part taxon-name-part-type="genus" reg="Herminium">Herminium</tp:taxon-name-part> <tp:taxon-name-part taxon-name-part-type="species" reg="spirale">spirale</tp:taxon-name-part></tp:taxon-name><comment>(Not) (A. Rich.) Rchb. f., Bonplandia (Hannover) 3: 213. 1855 (= <tp:taxon-name><tp:taxon-name-part taxon-name-part-type="genus" reg="Benthamia">Benthamia</tp:taxon-name-part> <tp:taxon-name-part taxon-name-part-type="species" reg="africana">africana</tp:taxon-name-part></tp:taxon-name> (Lindl.) Hermans). </comment></tp:nomenclature-citation></tp:nomenclature-citation-list></tp:nomenclature><tp:treatment-sec sec-type="Replaced name" id="SECID0EX6AM"><title>Replaced name.</title><p>
            <italic><tp:taxon-name><tp:taxon-name-part taxon-name-part-type="genus" reg="Androcorys">Androcorys</tp:taxon-name-part> <tp:taxon-name-part taxon-name-part-type="species" reg="spiralis">spiralis</tp:taxon-name-part></tp:taxon-name></italic> Tang &amp; F. T. Wang, Bull. Fan Mem. Inst. Biol. Bot. 10: 38. 1940.</p></tp:treatment-sec><tp:treatment-sec sec-type="material" id="SECID0EIABM"><title>Type.</title><p>CHINA. Tibet, Chayu, 3500 m, 09.1935, <italic>Wang C.W., 66285</italic> (<named-content xmlns:xlink="http://www.w3.org/1999/xlink" content-type="dwc:institutional_code" xlink:type="simple">PE</named-content>!).</p></tp:treatment-sec><tp:treatment-sec sec-type="description" id="SECID0EVABM"><title>Description.</title><p>Plant 5–12 cm tall. Tuber globose, 5–8 mm in diam. Stem slender, with 2 tubular sheaths and 1 leaf at base. Leaf oblong, 2–2.5 × 0.8–1 cm, apex obtuse. Inflorescence 4–5 cm, ebracteate, rachis 2–2.5 cm, 3–8-flowered; floral bracts spirally twisted, linear, shorter than ovary, apex acuminate. Flowers green; ovary and pedicel, <!--PageBreak-->fusiform, apex shortly beaked, 3–7 mm. Dorsal sepal broadly ovate-elliptic, concave, 1.5–2 × 1.3–1.8 mm, apex apiculate; lateral sepals spreading, oblong-lanceolate, 2–2.5 × 1–1.2 mm, apex obtuse. Petals oblong, oblique, 1.3–2 × 0.5–0.7 mm, apex obtuse. Lip linear-lingulate, 1.8–2.1 mm, fleshy, base dilated and ca. 0.8 mm wide, apex obtuse. Column short, anther with 2 divergent, hooded locules and broad connective; pollinia 2, clavate, attached to a viscidium by short caudicle; rostellum triangular; stigma 2 pulvinate, attached to base of rostellum.</p></tp:treatment-sec><tp:treatment-sec sec-type="Flowering time" id="SECID0E4ABM"><title>Flowering time.</title><p>September.</p></tp:treatment-sec><tp:treatment-sec sec-type="habitat" id="SECID0ECBBM"><title>Habitat.</title><p>Forested slopes at elevations of 2800–4800 m.</p></tp:treatment-sec><tp:treatment-sec sec-type="distribution" id="SECID0EHBBM"><title>Distribution.</title><p>China (Sichuan, Xizang, Yunnan).</p></tp:treatment-sec><tp:treatment-sec sec-type="Specimen examined" id="SECID0EMBBM"><title>Specimen examined.</title><p>CHINA: <bold>Qinghai</bold>, Zadoi county, 4800 m, 25.07.1965, <italic>Liu S. W., 217</italic> (<named-content xmlns:xlink="http://www.w3.org/1999/xlink" content-type="dwc:institutional_code" xlink:type="simple">PE</named-content>); <bold>Sichuan</bold>, Muli county, 2800 m, 15.08.1937, <italic>Yu T. T., 7736</italic> (<named-content xmlns:xlink="http://www.w3.org/1999/xlink" content-type="dwc:institutional_code" xlink:type="simple">PE</named-content>); <bold>Tibet</bold>, Zayu county, 3500 m, 09.1935, <italic>Wang C. W., 66285</italic> (<named-content xmlns:xlink="http://www.w3.org/1999/xlink" content-type="dwc:institutional_code" xlink:type="simple">PE</named-content>); Zayu county, 2800 m, 08.1938, <italic>Wang Q. W., 65222</italic> (<named-content xmlns:xlink="http://www.w3.org/1999/xlink" content-type="dwc:institutional_code" xlink:type="simple">PE</named-content>); Zayu county, Chawalong, 3200 m, 08.1935, <italic>Wang C. W., 65782</italic> (<named-content xmlns:xlink="http://www.w3.org/1999/xlink" content-type="dwc:institutional_code" xlink:type="simple">PE</named-content>); Nyalam county, 4600 m, 20.08.2010, <italic><named-content xmlns:xlink="http://www.w3.org/1999/xlink" content-type="dwc:institutional_code" xlink:type="simple">PE</named-content>-Tibet Team, 01640</italic> (<named-content xmlns:xlink="http://www.w3.org/1999/xlink" content-type="dwc:institutional_code" xlink:type="simple">PE</named-content>).</p></tp:treatment-sec></tp:taxon-treatment>
