# Supplementary material for: A taxonomic revision of Herminium L. (Orchidoideae, Orchidaceae)
Source: PhytoKeys. 2017 Apr 19;(79):1–74. doi: 10.3897/phytokeys.79.11215 (PMC5548999; doi:10.3897/phytokeys.79.11215)
Supplement: XML Treatment for Herminium yunnanense [file phytokeys.79.11215-treatment56.xml]

<!DOCTYPE tp:taxon-treatment
  PUBLIC "-//TaxonX//DTD Taxonomic Treatment Publishing DTD v0 20100105//EN" "tax-treatment-NSO.dtd">
<tp:taxon-treatment xmlns:tp="http://www.plazi.org/taxpub"><tp:treatment-meta><kwd-group><label>Taxon classification</label><kwd><named-content xmlns:xlink="http://www.w3.org/1999/xlink" content-type="kingdom">Plantae</named-content></kwd><kwd><named-content xmlns:xlink="http://www.w3.org/1999/xlink" content-type="order">Asparagales</named-content></kwd><kwd><named-content xmlns:xlink="http://www.w3.org/1999/xlink" content-type="family">Orchidaceae</named-content></kwd></kwd-group><mixed-citation publication-type="journal"><person-group><name><surname>Raskoti</surname><given-names>Bhakta Bahadur</given-names></name><name><surname>Schuiteman</surname><given-names>André</given-names></name><name><surname>Jin</surname><given-names>Wei-Tao</given-names></name><name><surname>Jin</surname><given-names>Xiao-Hua</given-names></name></person-group><article-title>A taxonomic revision of <italic><tp:taxon-name><tp:taxon-name-part taxon-name-part-type="genus" reg="Herminium">Herminium</tp:taxon-name-part></tp:taxon-name></italic> L. (<tp:taxon-name><tp:taxon-name-part taxon-name-part-type="subfamily">Orchidoideae</tp:taxon-name-part></tp:taxon-name>, <tp:taxon-name><tp:taxon-name-part taxon-name-part-type="family">Orchidaceae</tp:taxon-name-part></tp:taxon-name>)</article-title><source>PhytoKeys</source><day>19</day><month>4</month><year>2017</year><volume>2017</volume><issue>79</issue><fpage>1</fpage><lpage>74</lpage><pub-id pub-id-type="doi">10.3897/phytokeys.79.11215</pub-id></mixed-citation></tp:treatment-meta><tp:nomenclature><label>49.</label><tp:taxon-name>
            <tp:taxon-name-part taxon-name-part-type="genus" reg="Herminium">Herminium</tp:taxon-name-part>
            <tp:taxon-name-part taxon-name-part-type="species" reg="yunnanense">yunnanense</tp:taxon-name-part>
          </tp:taxon-name><tp:taxon-authority>Rolfe, Notes Roy. Bot. Gard. Edinburgh 8: 24. 1913.</tp:taxon-authority><tp:nomenclature-citation-list><tp:nomenclature-citation><tp:taxon-name>
                <tp:taxon-name-part taxon-name-part-type="genus" reg="Monorchis">Monorchis</tp:taxon-name-part> <tp:taxon-name-part taxon-name-part-type="species" reg="yunnanensis">yunnanensis</tp:taxon-name-part></tp:taxon-name><comment>(Rolfe) O. Schwarz, Mitt. Thüring. Bot. Ges. 1: 96. 1949.</comment></tp:nomenclature-citation></tp:nomenclature-citation-list></tp:nomenclature><tp:treatment-sec sec-type="material" id="SECID0EYEBM"><title>Type.</title><p>CHINA. Yunnan, Tsan-Shan Range, near Yang Bi Pass, <italic>Forrest G., 907</italic> (Holotype: E! [E00188161]).</p></tp:treatment-sec><tp:treatment-sec sec-type="description" id="SECID0EAFBM"><title>Description.</title><p>Plant 15–27 cm tall. Tubers ovoid-oblong, 5–20 × 4–8 mm. Stem with 2 tubular sheaths and 1 leaf at base. Leaf linear-oblong, 8–14 × 0.5–1 cm, apex acute. Inflorescence 14–22 cm; peduncle cylindrical, with few lanceolate peduncle-scales; rachis 5–9 cm, densely many-flowered; floral bracts ovate, 3–5 mm, shorter than ovary, apex acuminate. Flowers yellowish green; pedicel and ovary, twisted, beaked at apex, 3–6 mm. Dorsal sepal broadly ovate, concave, 1.5–2 × 1–1.6 mm, apex obtuse; lateral sepals ovate, slightly oblique, 1.5–2.3 × 1–1.5 mm, apex obtuse. Petals hooded with dorsal sepal, concave, ovate, 1–1.5 × 1–1.3 mm, apex subacute. Lip oblong, 2–2.5 × 1–2 mm, concave, apex 3-lobed; lateral lobes triangular, 0.5 × 0.3 mm, apex acute; mid-lobe triangular, 0.7 × 0.7 mm, apex obtuse. Column ca. 1 mm; pollinia globose; caudicles short, viscidia ovoid; rostellum clavate, stigma transversely oblong, situated below the rostellum. Fruit oblong, 5–7 mm long.</p></tp:treatment-sec><tp:treatment-sec sec-type="Flowering time" id="SECID0EFFBM"><title>Flowering time.</title><p>August–September.</p></tp:treatment-sec><tp:treatment-sec sec-type="habitat" id="SECID0EKFBM"><title>Habitat.</title><p>Terrestrial on grassy slopes at elevations of 2200–3300 m.</p></tp:treatment-sec><tp:treatment-sec sec-type="distribution" id="SECID0EPFBM"><title>Distribution.</title><p>China (Yunnan).</p></tp:treatment-sec><tp:treatment-sec sec-type="material" id="SECID0EUFBM"><title>Specimens examined.</title><p>CHINA: <bold>Yunnan</bold>, Fugong county, 19.07.2013, <italic>Jin X. H, Wang L. S., Wang Q. et al. ST0599</italic> (<named-content xmlns:xlink="http://www.w3.org/1999/xlink" content-type="dwc:institutional_code" xlink:type="simple">PE</named-content>); Chuxiong city, 2200 m, 23.09.1939, <italic>Li M. K.,0170</italic> (<named-content xmlns:xlink="http://www.w3.org/1999/xlink" content-type="dwc:institutional_code" xlink:type="simple">PE</named-content>); Yangbi county, 2673 m, 24.07.2006, <italic>Jin X. H., 8273</italic> (<named-content xmlns:xlink="http://www.w3.org/1999/xlink" content-type="dwc:institutional_code" xlink:type="simple">PE</named-content>).</p></tp:treatment-sec></tp:taxon-treatment>
